# Supplementary material for: Identifying Cancer Subtypes from miRNA-TF-mRNA Regulatory Networks and Expression Data
Source: PLoS One. 2016 Apr 1;11(4):e0152792. doi: 10.1371/journal.pone.0152792 (PMC4818025; doi:10.1371/journal.pone.0152792)
Supplement: S1 File — (CSV) [file pone.0152792.s001.csv]

ENTREZID	SYMBOL
142	PARP1
165	AEBP1
182	JAG1
190	NR0B1
196	AHR
207	AKT1
208	AKT2
257	ALX3
326	AIRE
367	AR
401	PHOX2A
405	ARNT
406	ARNTL
429	ASCL1
430	ASCL2
463	ZFHX3
466	ATF1
467	ATF3
468	ATF4
473	RERE
474	ATOH1
546	ATRX
571	BACH1
579	NKX3-2
595	CCND1
602	BCL3
604	BCL6
639	PRDM1
646	BNC1
650	BMP2
652	BMP4
654	BMP6
657	BMPR1A
658	BMPR1B
668	FOXL2
672	BRCA1
675	BRCA2
677	ZFP36L1
678	ZFP36L2
687	KLF9
688	KLF5
745	MYRF
820	CAMP
860	RUNX2
861	RUNX1
862	RUNX1T1
864	RUNX3
865	CBFB
905	CCNT2
988	CDC5L
1026	CDKN1A
1029	CDKN2A
1044	CDX1
1045	CDX2
1050	CEBPA
1051	CEBPB
1052	CEBPD
1053	CEBPE
1054	CEBPG
1105	CHD1
1106	CHD2
1112	FOXN3
1316	KLF6
1385	CREB1
1386	ATF2
1387	CREBBP
1388	ATF6B
1389	CREBL2
1390	CREM
1406	CRX
1432	MAPK14
1482	NKX2-5
1488	CTBP2
1499	CTNNB1
1523	CUX1
1602	DACH1
1628	DBP
1643	DDB2
1649	DDIT3
1655	DDX5
1745	DLX1
1746	DLX2
1747	DLX3
1748	DLX4
1749	DLX5
1750	DLX6
1761	DMRT1
1786	DNMT1
1788	DNMT3A
1789	DNMT3B
1810	DR1
1820	ARID3A
1831	TSC22D3
1869	E2F1
1870	E2F2
1871	E2F3
1874	E2F4
1875	E2F5
1876	E2F6
1877	E4F1
1879	EBF1
1956	EGFR
1958	EGR1
1959	EGR2
1960	EGR3
1961	EGR4
1997	ELF1
1998	ELF2
1999	ELF3
2000	ELF4
2001	ELF5
2002	ELK1
2004	ELK3
2005	ELK4
2016	EMX1
2018	EMX2
2019	EN1
2020	EN2
2023	ENO1
2033	EP300
2034	EPAS1
2063	NR2F6
2077	ERF
2078	ERG
2099	ESR1
2100	ESR2
2101	ESRRA
2103	ESRRB
2104	ESRRG
2113	ETS1
2114	ETS2
2115	ETV1
2116	ETV2
2117	ETV3
2118	ETV4
2119	ETV5
2120	ETV6
2122	MECOM
2128	EVX1
2145	EZH1
2146	EZH2
2147	F2
2186	BPTF
2290	FOXG1
2294	FOXF1
2295	FOXF2
2296	FOXC1
2297	FOXD1
2299	FOXI1
2300	FOXL1
2301	FOXE3
2302	FOXJ1
2303	FOXC2
2304	FOXE1
2305	FOXM1
2306	FOXD2
2307	FOXS1
2308	FOXO1
2309	FOXO3
2313	FLI1
2334	AFF2
2353	FOS
2354	FOSB
2355	FOSL2
2494	NR5A2
2516	NR5A1
2551	GABPA
2553	GABPB1
2623	GATA1
2624	GATA2
2625	GATA3
2626	GATA4
2627	GATA6
2636	GBX1
2637	GBX2
2648	KAT2A
2649	NR6A1
2672	GFI1
2735	GLI1
2736	GLI2
2737	GLI3
2738	GLI4
2796	GNRH1
2908	NR3C1
2909	ARHGAP35
2959	GTF2B
2962	GTF2F1
2969	GTF2I
2971	GTF3A
2972	BRF1
2976	GTF3C2
3065	HDAC1
3066	HDAC2
3087	HHEX
3090	HIC1
3091	HIF1A
3096	HIVEP1
3097	HIVEP2
3104	ZBTB48
3110	MNX1
3131	HLF
3142	HLX
3159	HMGA1
3164	NR4A1
3166	HMX1
3167	HMX2
3169	FOXA1
3170	FOXA2
3171	FOXA3
3172	HNF4A
3174	HNF4G
3175	ONECUT1
3195	TLX1
3196	TLX2
3198	HOXA1
3199	HOXA2
3200	HOXA3
3201	HOXA4
3202	HOXA5
3203	HOXA6
3204	HOXA7
3205	HOXA9
3206	HOXA10
3207	HOXA11
3209	HOXA13
3211	HOXB1
3212	HOXB2
3213	HOXB3
3214	HOXB4
3215	HOXB5
3216	HOXB6
3217	HOXB7
3218	HOXB8
3219	HOXB9
3221	HOXC4
3222	HOXC5
3223	HOXC6
3224	HOXC8
3225	HOXC9
3226	HOXC10
3227	HOXC11
3228	HOXC12
3229	HOXC13
3231	HOXD1
3232	HOXD3
3233	HOXD4
3234	HOXD8
3235	HOXD9
3236	HOXD10
3237	HOXD11
3238	HOXD12
3239	HOXD13
3280	HES1
3297	HSF1
3298	HSF2
3299	HSF4
3344	FOXN2
3394	IRF8
3397	ID1
3398	ID2
3399	ID3
3400	ID4
3428	IFI16
3431	SP110
3456	IFNB1
3458	IFNG
3516	RBPJ
3553	IL1B
3558	IL2
3565	IL4
3569	IL6
3607	FOXK2
3642	INSM1
3651	PDX1
3659	IRF1
3660	IRF2
3661	IRF3
3662	IRF4
3663	IRF5
3664	IRF6
3665	IRF7
3670	ISL1
3720	JARID2
3725	JUN
3726	JUNB
3727	JUND
3899	AFF3
3975	LHX1
4005	LMO2
4009	LMX1A
4010	LMX1B
4066	LYL1
4084	MXD1
4086	SMAD1
4087	SMAD2
4088	SMAD3
4089	SMAD4
4090	SMAD5
4091	SMAD6
4092	SMAD7
4093	SMAD9
4094	MAF
4097	MAFG
4149	MAX
4150	MAZ
4152	MBD1
4204	MECP2
4205	MEF2A
4208	MEF2C
4209	MEF2D
4211	MEIS1
4212	MEIS2
4213	MEIS3P1
4222	MEOX1
4223	MEOX2
4286	MITF
4297	KMT2A
4298	MLLT1
4299	AFF1
4300	MLLT3
4301	MLLT4
4302	MLLT6
4303	FOXO4
4306	NR3C2
4335	MNT
4487	MSX1
4488	MSX2
4520	MTF1
4601	MXI1
4602	MYB
4603	MYBL1
4605	MYBL2
4609	MYC
4610	MYCL
4613	MYCN
4617	MYF5
4618	MYF6
4654	MYOD1
4656	MYOG
4661	MYT1
4760	NEUROD1
4761	NEUROD2
4762	NEUROG1
4772	NFATC1
4773	NFATC2
4774	NFIA
4775	NFATC3
4776	NFATC4
4778	NFE2
4779	NFE2L1
4780	NFE2L2
4781	NFIB
4782	NFIC
4783	NFIL3
4784	NFIX
4790	NFKB1
4791	NFKB2
4792	NFKBIA
4793	NFKBIB
4794	NFKBIE
4795	NFKBIL1
4796	TONSL
4798	NFRKB
4799	NFX1
4800	NFYA
4801	NFYB
4802	NFYC
4807	NHLH1
4808	NHLH2
4821	NKX2-2
4824	NKX3-1
4825	NKX6-1
4841	NONO
4850	CNOT4
4861	NPAS1
4862	NPAS2
4899	NRF1
4901	NRL
4904	YBX1
4929	NR4A2
4990	SIX6
5013	OTX1
5015	OTX2
5017	OVOL1
5074	PAWR
5075	PAX1
5076	PAX2
5077	PAX3
5078	PAX4
5079	PAX5
5080	PAX6
5081	PAX7
5083	PAX9
5087	PBX1
5089	PBX2
5090	PBX3
5093	PCBP1
5094	PCBP2
5154	PDGFA
5155	PDGFB
5178	PEG3
5241	PGR
5245	PHB
5307	PITX1
5308	PITX2
5309	PITX3
5316	PKNOX1
5324	PLAG1
5325	PLAGL1
5326	PLAGL2
5341	PLEK
5371	PML
5396	PRRX1
5430	POLR2A
5449	POU1F1
5450	POU2AF1
5451	POU2F1
5452	POU2F2
5453	POU3F1
5454	POU3F2
5455	POU3F3
5456	POU3F4
5457	POU4F1
5458	POU4F2
5459	POU4F3
5460	POU5F1
5462	POU5F1B
5463	POU6F1
5465	PPARA
5467	PPARD
5468	PPARG
5534	PPP3R1
5578	PRKCA
5612	PRKRIR
5629	PROX1
5715	PSMD9
5728	PTEN
5813	PURA
5814	PURB
5885	RAD21
5914	RARA
5915	RARB
5916	RARG
5923	RASGRF1
5925	RB1
5926	ARID4A
5927	KDM5A
5929	RBBP5
5966	REL
5970	RELA
5971	RELB
5977	DPF2
5978	REST
5989	RFX1
5990	RFX2
5991	RFX3
5992	RFX4
5993	RFX5
5994	RFXAP
6018	RLF
6046	BRD2
6095	RORA
6096	RORB
6097	RORC
6239	RREB1
6256	RXRA
6257	RXRB
6258	RXRG
6297	SALL2
6299	SALL1
6304	SATB1
6314	ATXN7
6421	SFPQ
6426	SRSF1
6473	SHOX
6474	SHOX2
6492	SIM1
6493	SIM2
6495	SIX1
6496	SIX3
6497	SKI
6498	SKIL
6591	SNAI2
6594	SMARCA1
6595	SMARCA2
6596	HLTF
6597	SMARCA4
6598	SMARCB1
6599	SMARCC1
6601	SMARCC2
6602	SMARCD1
6603	SMARCD2
6604	SMARCD3
6605	SMARCE1
6615	SNAI1
6621	SNAPC4
6656	SOX1
6657	SOX2
6658	SOX3
6659	SOX4
6660	SOX5
6662	SOX9
6663	SOX10
6664	SOX11
6665	SOX15
6666	SOX12
6667	SP1
6668	SP2
6670	SP3
6671	SP4
6672	SP100
6688	SPI1
6689	SPIB
6714	SRC
6720	SREBF1
6721	SREBF2
6722	SRF
6749	SSRP1
6772	STAT1
6773	STAT2
6774	STAT3
6775	STAT4
6776	STAT5A
6777	STAT5B
6778	STAT6
6871	TADA2A
6872	TAF1
6879	TAF7
6886	TAL1
6899	TBX1
6908	TBP
6909	TBX2
6910	TBX5
6911	TBX6
6913	TBX15
6925	TCF4
6926	TBX3
6927	HNF1A
6928	HNF1B
6929	TCF3
6932	TCF7
6934	TCF7L2
6935	ZEB1
6936	GCFC2
6938	TCF12
6939	TCF15
6940	ZNF354A
6941	TCF19
6942	TCF20
6943	TCF21
6945	MLX
7003	TEAD1
7004	TEAD4
7005	TEAD3
7008	TEF
7013	TERF1
7014	TERF2
7019	TFAM
7020	TFAP2A
7021	TFAP2B
7022	TFAP2C
7023	TFAP4
7024	TFCP2
7025	NR2F1
7026	NR2F2
7027	TFDP1
7029	TFDP2
7030	TFE3
7040	TGFB1
7050	TGIF1
7067	THRA
7068	THRB
7071	KLF10
7080	NKX2-1
7097	TLR2
7099	TLR4
7101	NR2E1
7124	TNF
7157	TP53
7161	TP73
7181	NR2C1
7182	NR2C2
7227	TRPS1
7270	TTF1
7275	TUB
7291	TWIST1
7342	UBP1
7343	UBTF
7376	NR1H2
7391	USF1
7392	USF2
7421	VDR
7428	VHL
7468	WHSC1
7490	WT1
7494	XBP1
7528	YY1
7539	ZFP37
7541	ZBTB14
7543	ZFX
7544	ZFY
7545	ZIC1
7546	ZIC2
7547	ZIC3
7549	ZNF2
7551	ZNF3
7552	ZNF711
7553	ZNF7
7554	ZNF8
7556	ZNF10
7559	ZNF12
7561	ZNF14
7562	ZNF708
7564	ZNF16
7565	ZNF17
7566	ZNF18
7567	ZNF19
7568	ZNF20
7569	ZNF182
7570	ZNF22
7571	ZNF23
7572	ZNF24
7574	ZNF26
7576	ZNF28
7579	ZSCAN20
7580	ZNF32
7581	ZNF33A
7582	ZNF33B
7584	ZNF35
7586	ZKSCAN1
7587	ZNF37A
7589	ZSCAN21
7592	ZNF41
7593	MZF1
7594	ZNF43
7596	ZNF45
7597	ZBTB25
7617	ZNF66
7620	ZNF69
7621	ZNF70
7625	ZNF74
7626	ZNF75D
7627	ZNF75A
7629	ZNF76
7633	ZNF79
7637	ZNF84
7638	ZNF221
7639	ZNF85
7643	ZNF90
7644	ZNF91
7652	ZNF99
7673	ZNF222
7675	ZNF121
7678	ZNF124
7690	ZNF131
7691	ZNF132
7692	ZNF133
7693	ZNF134
7694	ZNF135
7695	ZNF136
7697	ZNF138
7699	ZNF140
7700	ZNF141
7701	ZNF142
7702	ZNF143
7704	ZBTB16
7705	ZNF146
7707	ZNF148
7709	ZBTB17
7710	ZNF154
7711	ZNF155
7712	ZNF157
7716	VEZF1
7718	ZNF165
7727	ZNF174
7728	ZNF175
7730	ZNF177
7733	ZNF180
7738	ZNF184
7741	ZSCAN26
7743	ZNF189
7745	ZKSCAN8
7746	ZSCAN9
7748	ZNF195
7752	ZNF200
7753	ZNF202
7755	ZNF205
7756	ZNF207
7757	ZNF208
7760	ZNF213
7761	ZNF214
7762	ZNF215
7764	ZNF217
7766	ZNF223
7767	ZNF224
7768	ZNF225
7769	ZNF226
7770	ZNF227
7771	ZNF112
7772	ZNF229
7773	ZNF230
7775	ZNF232
7776	ZNF236
7789	ZXDA
7799	PRDM2
7849	PAX8
7936	NELFE
7942	TFEB
7975	MAFK
7988	ZNF212
7994	KAT6A
8013	NR4A3
8022	LHX3
8028	MLLT10
8031	NCOA4
8061	FOSL1
8085	KMT2D
8089	YEATS4
8091	HMGA2
8092	ALX1
8110	DPF3
8187	ZNF239
8193	DPF1
8202	NCOA3
8242	KDM5C
8284	KDM5D
8289	ARID1A
8320	EOMES
8328	GFI1B
8403	SOX14
8427	ZNF282
8431	NR0B2
8433	UTF1
8456	FOXN1
8458	TTF2
8462	KLF11
8463	TEAD2
8467	SMARCA5
8487	GEMIN2
8521	GCM1
8531	YBX3
8538	BARX2
8553	BHLHE40
8570	KHSRP
8609	KLF7
8625	RFXANK
8626	TP63
8648	NCOA1
8742	TNFSF12
8819	SAP30
8820	HESX1
8848	TSC22D1
8850	KAT2B
8856	NR1I2
8880	FUBP1
8887	TAX1BP1
8928	FOXH1
8929	PHOX2B
8930	MBD4
8932	MBD2
8939	FUBP3
9070	ASH2L
9095	TBX19
9096	TBX18
9112	MTA1
9126	SMC3
9189	ZBED1
9208	LRRFIP1
9209	LRRFIP2
9219	MTA2
9242	MSC
9247	GCM2
9260	PDLIM7
9278	ZBTB22
9310	ZNF235
9314	KLF4
9324	HMGN3
9355	LHX2
9421	HAND1
9422	ZNF264
9464	HAND2
9480	ONECUT2
9496	TBX4
9519	TBPL1
9534	ZNF254
9572	NR1D1
9575	CLOCK
9580	SOX13
9586	CREB5
9603	NFE2L3
9611	NCOR1
9612	NCOR2
9640	ZNF592
9658	ZNF516
9668	ZNF432
9705	ST18
9726	ZNF646
9745	ZNF536
9753	ZSCAN12
9757	KMT2B
9759	HDAC4
9760	TOX
9774	BCLAF1
9782	MATR3
9819	TSC22D2
9831	ZNF623
9839	ZEB2
9841	ZBTB24
9849	ZNF518A
9869	SETDB1
9877	ZC3H11A
9878	TOX4
9880	ZBTB39
9889	ZBED4
9915	ARNT2
9923	ZBTB40
9925	ZBTB5
9935	MAFB
9970	NR1I3
9971	NR1H4
9975	NR1D2
9988	DMTF1
10000	AKT3
10002	NR2E3
10009	ZBTB33
10013	HDAC6
10042	HMGXB4
10062	NR1H3
10113	PREB
10127	ZNF263
10153	CEBPZ
10155	TRIM28
10168	ZNF197
10172	ZNF256
10194	TSHZ1
10210	TOPORS
10215	OLIG2
10224	ZNF443
10265	IRX5
10308	ZNF267
10320	IKZF1
10362	HMG20B
10363	HMG20A
10365	KLF2
10379	IRF9
10463	SLC30A9
10472	ZBTB18
10481	HOXB13
10488	CREB3
10499	NCOA2
10520	ZNF211
10522	DEAF1
10524	KAT5
10538	BATF
10589	DRAP1
10608	MXD4
10620	ARID3B
10622	POLR3G
10655	DMRT2
10660	LBX1
10661	KLF1
10664	CTCF
10691	GMEB1
10716	TBR1
10725	NFAT5
10732	TCFL5
10736	SIX2
10745	PHTF1
10765	KDM5B
10773	ZBTB6
10778	ZNF271P
10780	ZNF234
10781	ZNF266
10782	ZNF274
10793	ZNF273
10794	ZNF460
10795	ZNF268
10838	ZNF275
10848	PPP1R13L
10865	ARID5A
10891	PPARGC1A
10962	MLLT11
11016	ATF7
11023	VAX1
11063	SOX30
11107	PRDM5
11108	PRDM4
11128	POLR3A
11143	KAT7
11166	SOX21
11169	WDHD1
11179	ZNF277
11244	ZHX1
11262	SP140
11278	KLF12
11279	KLF8
11281	POU6F2
11317	RBPJL
11331	PHB2
11335	CBX3
22797	TFEC
22806	IKZF3
22807	IKZF2
22809	ATF5
22823	MTF2
22834	ZNF652
22835	ZFP30
22847	ZNF507
22850	ADNP2
22869	ZNF510
22877	MLXIP
22882	ZHX2
22887	FOXJ3
22890	ZBTB1
22891	ZNF365
22926	ATF6
22954	TRIM32
22980	TCF25
22992	KDM2A
22993	HMGXB3
23036	ZNF292
23040	MYT1L
23049	SMG1
23051	ZHX3
23054	NCOA6
23060	ZNF609
23090	ZNF423
23091	ZC3H13
23099	ZBTB43
23119	HIC2
23125	CAMTA2
23126	POGZ
23133	PHF8
23144	ZC3H3
23152	CIC
23186	RCOR1
23211	ZC3H4
23261	CAMTA1
23264	ZC3H7B
23269	MGA
23314	SATB2
23316	CUX2
23318	ZCCHC11
23361	ZNF629
23394	ADNP
23414	ZFPM2
23462	HEY1
23493	HEY2
23503	ZFYVE26
23512	SUZ12
23522	KAT6B
23528	ZNF281
23567	ZNF346
23589	CARHSP1
23598	PATZ1
23619	ZIM2
23660	ZKSCAN5
23764	MAFF
24149	ZNF318
25792	CIZ1
25799	ZNF324
25803	SPDEF
25806	VAX2
25833	POU2F3
25850	ZNF345
25888	ZNF473
25909	AHCTF1
25925	ZNF521
25942	SIN3A
25943	C20orf194
25946	ZNF385A
25988	HINFP
26009	ZZZ3
26036	ZNF451
26040	SETBP1
26048	ZNF500
26137	ZBTB20
26152	ZNF337
26205	GMEB2
26257	NKX2-8
26298	EHF
26468	LHX6
26508	HEYL
26959	HBP1
26974	ZNF285
27000	DNAJC2
27022	FOXD3
27023	FOXB1
27033	ZBTB32
27086	FOXP1
27107	ZBTB11
27125	AFF4
27153	ZNF777
27161	AGO2
27164	SALL3
27287	VENTX
27300	ZNF544
27319	BHLHE22
27324	TOX3
28999	KLF15
29066	ZC3H7A
29068	ZBTB44
29841	GRHL1
29842	TFCP2L1
29942	PURG
29947	DNMT3L
30009	TBX21
30012	TLX3
30062	RAX
30812	SOX8
30813	VSX1
30818	KCNIP3
30827	CXXC1
30832	ZNF354C
30851	TAX1BP3
49854	ZBTB21
49855	SCAPER
50485	SMARCAL1
50674	NEUROG3
50805	IRX4
50943	FOXP3
50945	TBX22
51027	BOLA1
51042	ZNF593
51043	ZBTB7B
51058	ZNF691
51078	THAP4
51085	MLXIPL
51087	YBX2
51106	TFB1M
51123	ZNF706
51157	ZNF580
51176	LEF1
51193	ZNF639
51222	ZNF219
51230	PHF20
51270	TFDP3
51274	KLF3
51276	ZNF571
51284	TLR7
51297	BPIFA1
51311	TLR8
51333	ZNF771
51341	ZBTB7A
51351	ZNF117
51385	ZNF589
51427	ZNF107
51450	PRRX2
51513	ETV7
51545	ZNF581
51548	SIRT6
51621	KLF13
51710	ZNF44
51742	ARID4B
51804	SIX4
53335	BCL11A
53615	MBD3
54039	PCBP3
54345	SOX18
54531	MIER2
54542	RC3H2
54626	HES2
54738	FEV
54753	ZNF853
54790	TET2
54796	BNC2
54807	ZNF586
54811	ZNF562
54815	GATAD2A
54816	ZNF280D
54856	GON4L
54897	CASZ1
54925	ZSCAN32
54937	SOHLH2
54989	ZNF770
54993	ZSCAN2
55079	FEZF2
55139	ANKZF1
55145	THAP1
55193	PBRM1
55205	ZNF532
55269	PSPC1
55279	ZNF654
55290	BRF2
55311	ZNF444
55320	MIS18BP1
55422	ZNF331
55502	HES6
55509	BATF3
55552	ZNF823
55553	SOX6
55565	ZNF821
55578	SUPT20H
55609	ZNF280C
55628	ZNF407
55646	LYAR
55657	ZNF692
55659	ZNF416
55663	ZNF446
55689	YEATS2
55696	RBM22
55713	ZNF334
55734	ZFP64
55758	RCOR3
55762	ZNF701
55769	ZNF83
55777	MBD5
55778	ZNF839
55786	ZNF415
55796	MBNL3
55809	TRERF1
55810	FOXJ2
55814	BDP1
55854	ZC3H15
55869	HDAC8
55870	ASH1L
55888	ZKSCAN7
55892	MYNN
55893	ZNF395
55897	MESP1
55900	ZNF302
55904	KMT2E
55922	NKRF
55929	DMAP1
55954	ZMAT5
56033	BARX1
56242	ZNF253
56751	BARHL1
56888	KCMF1
56897	WRNIP1
56906	THAP10
56916	SMARCAD1
56917	MEIS3
56938	ARNTL2
56956	LHX9
56978	PRDM8
56980	PRDM10
56981	PRDM11
56987	BBX
57057	TBX20
57060	PCBP4
57116	ZNF695
57157	PHTF2
57167	SALL4
57169	ZNFX1
57209	ZNF248
57215	THAP11
57336	ZNF287
57343	ZNF304
57459	GATAD2B
57473	ZNF512B
57474	ZNF490
57491	AHRR
57492	ARID1B
57504	MTA3
57507	ZNF608
57541	ZNF398
57547	ZNF624
57567	ZNF319
57573	ZNF471
57585	CRAMP1L
57592	ZNF687
57593	EBF4
57594	HOMEZ
57615	ZNF492
57616	TSHZ3
57621	ZBTB2
57623	ZFAT
57659	ZBTB4
57670	KIAA1549
57677	ZFP14
57684	ZBTB26
57693	ZNF317
57708	MIER1
57711	ZNF529
57727	NCOA5
57786	RBAK
57798	GATAD1
57801	HES4
57822	GRHL3
57862	ZNF410
58158	NEUROD4
58486	ZBED5
58487	CREBZF
58491	ZNF71
58492	ZNF77
58495	OVOL2
58499	ZNF462
58500	ZNF250
58508	KMT2C
58525	WIZ
59269	HIVEP3
59336	PRDM13
59348	ZNF350
60436	TGIF2
60468	BACH2
60529	ALX4
60641	NA
63876	PKNOX2
63925	ZNF335
63934	ZNF667
63946	DMRTC2
63948	DMRTB1
63950	DMRTA2
63951	DMRTA1
63973	NEUROG2
63974	NEUROD6
63976	PRDM16
63977	PRDM15
63978	PRDM14
64067	NPAS3
64211	LHX5
64215	DNAJC1
64216	TFB2M
64288	ZSCAN31
64318	NOC3L
64321	SOX17
64332	NFKBIZ
64344	HIF3A
64375	IKZF4
64376	IKZF5
64393	ZMAT3
64397	ZNF106
64412	GZF1
64641	EBF2
64651	CSRNP1
64718	UNKL
64761	PARP12
64763	ZNF574
64764	CREB3L2
64843	ISL2
64864	RFX7
64919	BCL11B
65243	ZFP69B
65251	ZNF649
65982	ZSCAN18
65986	ZBTB10
65988	ZNF747
79027	ZNF655
79050	NOC4L
79088	ZNF426
79149	ZSCAN5A
79175	ZNF343
79177	ZNF576
79190	IRX6
79191	IRX3
79192	IRX1
79230	ZNF557
79364	ZXDC
79365	BHLHE41
79413	ZBED2
79618	HMBOX1
79670	ZCCHC6
79673	ZNF329
79692	ZNF322
79698	ZMAT4
79718	TBL1XR1
79724	ZNF768
79725	THAP9
79727	LIN28A
79733	E2F8
79744	ZNF419
79750	ZNF385D
79755	ZNF750
79759	ZNF668
79776	ZFHX4
79788	ZNF665
79797	ZNF408
79818	ZNF552
79842	ZBTB3
79862	ZNF669
79882	ZC3H14
79891	ZNF671
79894	ZNF672
79898	ZNF613
79923	NANOG
79943	ZNF696
79973	ZNF442
79977	GRHL2
79986	ZNF702P
80032	ZNF556
80034	CSRNP3
80095	ZNF606
80108	ZFP2
80110	ZNF614
80139	ZNF703
80149	ZC3H12A
80152	CENPT
80264	ZNF430
80310	PDGFD
80312	TET1
80317	ZKSCAN3
80320	SP6
80345	ZSCAN16
80709	AKNA
80712	ESX1
80714	PBX4
80764	THAP7
80778	ZNF34
80818	ZNF436
80823	BHLHB9
80829	ZFP91
81030	ZBP1
81566	CSRNP2
81628	TSC22D4
81856	ZNF611
81931	ZNF93
83439	TCF7L1
83463	MXD3
83482	SCRT1
83591	THAP2
83595	SOX7
83744	ZNF484
83746	L3MBTL2
83855	KLF16
83881	MIXL1
84107	ZIC4
84108	PCGF6
84124	ZNF394
84146	ZNF644
84148	KAT8
84159	ARID5B
84215	ZNF541
84232	MAF1
84307	ZNF397
84327	ZBED3
84330	ZNF414
84436	ZNF528
84449	ZNF333
84450	ZNF512
84456	L3MBTL3
84458	LCOR
84460	ZMAT1
84503	ZNF527
84504	NKX6-2
84524	ZC3H8
84525	HOPX
84527	ZNF559
84614	ZBTB37
84619	ZGPAT
84622	ZNF594
84627	ZNF469
84654	SPZ1
84662	GLIS2
84667	HES7
84671	ZNF347
84684	INSM2
84699	CREB3L3
84765	ZNF577
84775	ZNF607
84807	NFKBID
84838	ZNF496
84839	RAX2
84844	PHF5A
84858	ZNF503
84872	ZC3H10
84874	ZNF514
84878	ZBTB45
84891	ZSCAN10
84905	ZNF341
84911	ZNF382
84913	ATOH8
84914	ZNF587
84922	FIZ1
84924	ZNF566
84944	MAEL
84969	TOX2
85416	ZIC5
85446	ZFHX2
85451	UNK
85460	ZNF518B
85474	LBX2
85508	SCRT2
89884	LHX4
89887	ZNF628
90075	ZNF30
90233	ZNF551
90316	TGIF2LX
90317	ZNF616
90321	ZNF766
90326	THAP3
90333	ZNF468
90338	ZNF160
90441	ZNF622
90485	ZNF835
90576	ZNF799
90589	ZNF625
90592	ZNF700
90594	ZNF439
90649	ZNF486
90850	ZNF598
90874	ZNF697
90987	ZNF251
90993	CREB3L1
91120	ZNF682
91133	L3MBTL4
91392	ZNF502
91464	ISX
91603	ZNF830
91661	ZNF765
91664	ZNF845
91748	ELMSAN1
91752	ZNF804A
91975	ZNF300
92283	ZNF461
92285	ZNF585B
92595	ZNF764
92822	ZNF276
92999	ZBTB47
93134	ZNF561
93166	PRDM6
93349	SP140L
93474	ZNF670
93624	TADA2B
93986	FOXP2
94039	ZNF101
94104	PAXBP1
94234	FOXQ1
113835	ZNF257
114034	TOE1
114785	MBD6
114803	MYSM1
114991	ZNF618
115196	ZNF554
115509	ZNF689
115560	ZNF501
115950	ZNF653
116039	OSR2
116071	BATF2
116113	FOXP4
116115	ZNF526
116412	ZNF837
116448	OLIG1
117154	DACH2
117581	TWIST2
117608	ZNF354B
118472	ZNF511
118738	ZNF488
120237	DBX1
121274	ZNF641
121340	SP7
121536	AEBP2
121599	SPIC
121643	FOXN4
122953	JDP2
124245	ZC3H18
124411	ZNF720
124535	HSF5
124961	ZFP3
125893	ZNF816
125919	ZNF543
126017	ZNF813
126068	ZNF441
126069	ZNF491
126070	ZNF440
126208	ZNF787
126231	ZNF573
126295	ZNF57
126299	ZNF428
126375	ZNF792
126626	GABPB2
127343	DMBX1
127396	ZNF684
128209	KLF17
128408	BHLHE23
128553	TSHZ2
128611	ZNF831
129025	ZNF280A
130497	OSR1
130557	ZNF513
132625	ZFP42
133923	ZNF474
134187	POU5F2
134218	DNAJC21
135112	NCOA7
136051	ZNF786
137209	ZNF572
137814	NKX2-6
139324	HDX
139628	FOXR2
140467	ZNF358
140628	GATA5
140685	ZBTB46
140690	CTCFL
140883	ZNF280B
144348	ZNF664
144455	E2F7
145258	GSC
145873	MESP2
146050	ZSCAN29
146198	ZFP90
146434	ZNF597
146540	ZNF785
146542	ZNF688
147657	ZNF480
147658	ZNF534
147660	ZNF578
147686	ZNF418
147687	ZNF417
147694	ZNF548
147741	ZNF560
147807	ZNF524
147808	ZNF784
147837	ZNF563
147912	SIX5
147923	ZNF420
147929	ZNF565
147947	ZNF542P
147948	ZNF582
147949	ZNF583
148103	ZNF599
148156	ZNF558
148198	ZNF98
148206	ZNF714
148213	ZNF681
148254	ZNF555
148266	ZNF569
148268	ZNF570
148327	CREB3L4
148979	GLIS1
149041	RC3H1
149076	ZNF362
150921	TCF23
151126	ZNF385B
152485	ZNF827
152518	NFXL1
152687	ZNF595
152815	THAP6
153527	ZMAT2
153572	IRX2
155054	ZNF425
155061	ZNF746
157848	NKX6-3
158399	ZNF483
158431	ZNF782
158586	ZXDB
158800	RHOXF1
159296	NKX2-3
161882	ZFPM1
162239	ZFP1
162655	ZNF519
162962	ZNF836
162963	ZNF610
162966	ZNF600
162967	ZNF320
162968	ZNF497
162972	ZNF550
162979	ZNF296
162993	ZNF846
163033	ZNF579
163049	ZNF791
163050	ZNF564
163051	ZNF709
163059	ZNF433
163071	ZNF114
163081	ZNF567
163087	ZNF383
163115	ZNF781
163131	ZNF780B
163223	ZNF676
163227	ZNF100
163255	ZNF540
166793	ZBTB49
166968	MIER3
167465	ZNF366
167826	OLIG3
168374	ZNF92
168451	THAP5
168544	ZNF467
168620	BHLHA15
168850	ZNF800
169270	ZNF596
169792	GLIS3
169841	ZNF169
170302	ARX
170825	GSX2
170958	ZNF525
170959	ZNF431
170960	ZNF721
171017	ZNF384
171392	ZNF675
195828	ZNF367
196528	ARID2
197320	ZNF778
197407	ZNF48
199692	ZNF627
199704	ZNF585A
199745	THAP8
199777	ZNF626
200424	TET3
201181	ZNF385C
201501	ZBTB7C
201514	ZNF584
203523	ZNF449
204219	CERS3
205717	KIAA2018
219409	GSX1
219578	ZNF804B
219749	ZNF25
220202	ATOH7
220929	ZNF438
220992	ZNF485
221302	ZUFSP
221504	ZBTB9
221527	ZBTB12
221785	ZSCAN25
221833	SP8
221895	JAZF1
221937	FOXK1
222546	RFX6
222696	ZSCAN23
222894	FERD3L
252884	ZNF396
253461	ZBTB38
253639	ZNF620
253738	EBF3
253782	CERS6
254251	LCORL
255403	ZNF718
255877	BCL6B
256051	ZNF549
256297	PTF1A
257101	ZNF683
257468	MEIS3P2
266743	NPAS4
282890	ZNF311
283078	MKX
283150	FOXR1
283248	RCOR2
283337	ZNF740
283489	CHAMP1
283847	CCDC79
283933	ZNF843
284306	ZNF547
284307	ZIK1
284309	ZNF776
284312	ZSCAN1
284323	ZNF780A
284346	ZNF575
284349	ZNF283
284370	ZNF615
284371	ZNF841
284390	ZNF763
284391	ZNF844
284406	ZFP82
284443	ZNF493
284459	HKR1
284695	ZNF326
285267	ZNF619
285268	ZNF621
285349	ZNF660
285676	ZNF454
285971	ZNF775
285989	ZNF789
286075	ZNF707
286128	ZFP41
333929	SNAI3
338917	VSX2
339318	ZNF181
339324	ZNF260
339327	ZNF546
339500	ZNF678
339559	ZFP69
340069	FAM170A
340252	ZNF680
340260	UNCX
340385	ZNF517
340784	HMX3
342132	ZNF774
342357	ZKSCAN2
342909	ZNF284
342926	ZNF677
342945	ZSCAN22
343472	BARHL2
344167	FOXI3
344787	ZNF860
345462	ZNF879
346157	ZNF391
346171	ZFP57
347344	ZNF81
348327	ZNF530
348825	TPRXL
349075	ZNF713
353088	ZNF429
353274	ZNF445
353355	ZNF233
360023	ZBTB41
374655	ZNF710
374879	ZNF699
374899	ZNF829
374900	ZNF568
374928	ZNF773
376940	ZC3H6
387032	ZKSCAN4
388507	ZNF788
388536	ZNF790
388558	ZNF808
388561	ZNF761
388566	ZNF470
388567	ZNF749
388569	ZNF324B
388585	HES5
388962	BOLA3
389058	SP5
389114	ZNF662
389421	LIN28B
389549	FEZF1
389692	MAFA
390010	NKX1-2
390259	BSX
390598	SKOR1
390874	ONECUT3
390927	ZNF793
390980	ZNF805
390992	HES3
399669	ZNF321P
399823	FOXI2
400713	ZNF880
400720	ZNF772
401898	ZNF833P
402381	SOHLH1
403341	ZBTB34
404635	NANOGP1
431707	LHX8
440077	ZNF705A
440097	DBX2
440122	NA
440515	ZNF506
440519	ZNF724P
440695	ETV3L
441234	ZNF716
442319	ZNF727
442425	FOXB2
503582	ARGFX
619279	ZNF704
641339	ZNF674
642280	ZNF876P
642819	ZNF487
643836	ZFP62
644168	DRGX
644524	NKX2-4
645832	SEBOX
653121	ZBTB8A
654254	ZNF732
728116	ZBTB8B
729648	ZNF812
729747	ZNF878
730051	ZNF814
730087	ZNF726
731220	RFX8
935083	NA
100101467	ZSCAN30
100125288	ZGLP1
100128853	ZNF725P
100128927	ZBTB42
100129543	ZNF730
100129654	TCF24
100129842	ZNF737
100130934	ZNF663P
100131017	ZNF316
100131390	SP9
100131827	ZNF717
100132074	FOXO6
100271849	MEF2B
100287226	ZNF729
100289635	ZNF605
100289678	ZNF783
100379661	GRIK1-AS2
100506164	HSFX1
