# Supplementary material for: Identifying Cancer Subtypes from miRNA-TF-mRNA Regulatory Networks and Expression Data
Source: PLoS One. 2016 Apr 1;11(4):e0152792. doi: 10.1371/journal.pone.0152792 (PMC4818025; doi:10.1371/journal.pone.0152792)
Supplement: S4 File — (CSV) [file pone.0152792.s004.csv]

Samples	cluster	silhouette_neighbor	silhouette_width	time	status	gender	race	person_neoplasm_cancer_status	age_at_initial_pathologic_diagnosis	margin_status	pathologic_T	pathologic_N	pathologic_M	pathologic_stage	breast_carcinoma_estrogen_receptor_status	er_level_cell_percentage_category	breast_carcinoma_progesterone_receptor_status	progesterone_receptor_level_cell_percent_category	lab_proc_her2_neu_immunohistochemistry_receptor_status
TCGA-3C-AAAU	1	2	0.444237916	3928	0	FEMALE	WHITE	WITH TUMOR	55	Negative	TX	NX	MX	Stage X	Positive	50-59%	Positive	50-59%	Negative
TCGA-3C-AALI	2	1	0.215306154	4005	0	FEMALE	BLACK OR AFRICAN AMERICAN	TUMOR FREE	50	Negative	T2	N1a	M0	Stage IIB	Positive	<10%	Positive	<10%	Positive
TCGA-3C-AALJ	2	1	0.091694444	1302	0	FEMALE	BLACK OR AFRICAN AMERICAN	TUMOR FREE	62	Negative	T2	N1a	M0	Stage IIB	Positive	90-99%	Positive	30-39%	Indeterminate
TCGA-3C-AALK	4	5	0.295696718	1221	0	FEMALE	BLACK OR AFRICAN AMERICAN	TUMOR FREE	52	Close	T1c	N0 (i+)	M0	Stage IA	Positive	70-79%	Positive	80-89%	Positive
TCGA-4H-AAAK	4	5	0.225733884	348	0	FEMALE	WHITE	TUMOR FREE	50	Negative	T2	N2a	M0	Stage IIIA	Positive	60-69%	Positive	70-79%	Equivocal
TCGA-5L-AAT0	4	5	0.293507558	1477	0	FEMALE	WHITE	TUMOR FREE	42	Positive	T2	N0	M0	Stage IIA	Positive	70-79%	Positive	50-59%	Negative
TCGA-5L-AAT1	4	5	0.268942002	1471	0	FEMALE	WHITE	WITH TUMOR	63	Negative	T2	N0	M1	Stage IV	Positive	80-89%	Positive	10-19%	Equivocal
TCGA-5T-A9QA	2	1	-0.298051706	303	0	FEMALE	BLACK OR AFRICAN AMERICAN	[Unknown]	52	[Unknown]	T2	NX	MX	Stage IIA	Positive	70-79%	Negative	[Not Available]	Equivocal
TCGA-A1-A0SB	3	4	0.601433616	259	0	FEMALE	WHITE	TUMOR FREE	70	Negative	T1c	N0	M0	Stage I	Positive	70-79%	Negative	[Not Available]	Negative
TCGA-A1-A0SF	4	5	0.187612631	1463	0	FEMALE	WHITE	TUMOR FREE	54	Negative	T2	N0	M0	Stage IIA	Positive	90-99%	Positive	90-99%	Negative
TCGA-A1-A0SG	5	1	0.174850372	434	0	FEMALE	WHITE	[Not Available]	61	Negative	T2	N1a	M0	Stage IIB	Positive	90-99%	Positive	90-99%	Negative
TCGA-A1-A0SI	5	4	0.144931536	635	0	FEMALE	WHITE	TUMOR FREE	52	Negative	T2	N1a	M0	Stage IIB	Positive	50-59%	Positive	10-19%	Negative
TCGA-A1-A0SN	5	2	0.183411905	1196	0	FEMALE	WHITE	TUMOR FREE	50	Negative	T1c	N1	MX	Stage IIA	Positive	90-99%	Positive	60-69%	Positive
TCGA-A1-A0SQ	1	2	0.583999505	554	0	FEMALE	WHITE	TUMOR FREE	45	Negative	T2	N1	MX	Stage IIB	Positive	90-99%	Positive	90-99%	Negative
TCGA-A2-A0CK	4	5	0.376389929	4159	0	FEMALE	WHITE	TUMOR FREE	60	Positive	T3	N2a	M0	Stage IIIA	Positive	40-49%	Positive	80-89%	Negative
TCGA-A2-A0CO	4	5	0.379183003	3492	1	FEMALE	WHITE	TUMOR FREE	85	Positive	T3	N0	M0	Stage IIB	Positive	40-49%	Positive	20-29%	Negative
TCGA-A2-A0CR	4	2	0.360485869	3283	0	FEMALE	ASIAN	TUMOR FREE	54	Close	T3	N0	M0	Stage IIB	Positive	60-69%	Positive	80-89%	Negative
TCGA-A2-A0EP	4	3	0.18156662	3273	0	FEMALE	WHITE	TUMOR FREE	56	Negative	T1	N0 (i+)	M0	Stage I	Positive	80-89%	Negative	[Not Available]	Negative
TCGA-A2-A1FV	5	1	-0.206497895	714	0	FEMALE	WHITE	TUMOR FREE	74	Negative	T3	N0 (i+)	M0	Stage IIB	Positive	90-99%	Positive	<10%	Negative
TCGA-A2-A1FW	5	1	-0.128098104	528	0	FEMALE	WHITE	TUMOR FREE	62	Negative	T3	N2a	M0	Stage IIIA	Positive	90-99%	Negative	[Not Available]	Negative
TCGA-A2-A1FX	2	1	-0.244441568	1847	0	FEMALE	WHITE	TUMOR FREE	61	Positive	T3	N2a	M0	Stage IIIA	Positive	70-79%	Positive	60-69%	[Not Evaluated]
TCGA-A2-A1FZ	5	4	-0.010781079	683	0	FEMALE	WHITE	TUMOR FREE	63	Negative	T2	N0 (i-)	M0	Stage IIA	Positive	90-99%	Positive	90-99%	Negative
TCGA-A2-A1G0	4	5	0.173784623	616	0	FEMALE	WHITE	[Not Available]	49	Negative	T2	N1a	M0	Stage IIB	Positive	90-99%	Positive	90-99%	Equivocal
TCGA-A2-A1G1	3	2	0.778509373	584	0	FEMALE	WHITE	TUMOR FREE	85	Negative	T2	N1	M0	Stage IIB	Negative	[Not Available]	Negative	[Not Available]	Equivocal
TCGA-A2-A1G4	5	1	-0.292320803	595	0	FEMALE	WHITE	TUMOR FREE	71	Negative	T3	N1a	M0	Stage IIIA	Positive	90-99%	Positive	90-99%	Negative
TCGA-A2-A1G6	4	5	0.33576807	501	0	FEMALE	WHITE	TUMOR FREE	50	Negative	T2	N2a	M0	Stage IIIA	Negative	[Not Available]	Negative	[Not Available]	Negative
TCGA-A2-A259	4	5	0.197191389	1596	0	FEMALE	BLACK OR AFRICAN AMERICAN	TUMOR FREE	70	Close	T1c	N0 (i-)	M0	Stage I	Positive	90-99%	Positive	80-89%	Negative
TCGA-A2-A25A	4	5	0.320539846	3276	0	FEMALE	WHITE	TUMOR FREE	44	Negative	T2	N0 (i-)	M0	Stage IIA	Positive	<10%	Positive	<10%	Equivocal
TCGA-A2-A25B	5	1	0.091050711	1291	0	FEMALE	BLACK OR AFRICAN AMERICAN	TUMOR FREE	39	Close	T2	N1	M0	Stage IIB	Positive	90-99%	Positive	10-19%	Equivocal
TCGA-A2-A25C	5	1	0.186051085	523	0	FEMALE	WHITE	TUMOR FREE	50	Negative	T2	N1a	M0	Stage IIB	Positive	90-99%	Positive	20-29%	Negative
TCGA-A2-A25D	4	2	0.039670878	552	0	FEMALE	WHITE	TUMOR FREE	90	Positive	T2	N3a	M0	Stage IIIC	Positive	70-79%	Negative	[Not Available]	Negative
TCGA-A2-A25E	5	1	0.076090426	3204	0	FEMALE	BLACK OR AFRICAN AMERICAN	TUMOR FREE	34	Negative	T2	N2a	M0	Stage IIIA	Positive	80-89%	Positive	60-69%	Equivocal
TCGA-A2-A25F	3	2	0.672737365	322	0	FEMALE	WHITE	TUMOR FREE	66	Negative	T2	N0 (i-)	M0	Stage IIA	Negative	[Not Available]	Positive	<10%	Negative
TCGA-A2-A3KC	4	5	0.364781053	635	0	FEMALE	BLACK OR AFRICAN AMERICAN	TUMOR FREE	55	Negative	T2	N1a	M0	Stage IIB	Positive	90-99%	Positive	90-99%	Equivocal
TCGA-A2-A3KD	4	5	0.315554402	1206	0	FEMALE	WHITE	TUMOR FREE	47	Positive	T3	N1mi	M0	Stage IIIA	Positive	90-99%	Positive	70-79%	Negative
TCGA-A2-A3XS	3	2	0.803699564	1032	1	FEMALE	BLACK OR AFRICAN AMERICAN	WITH TUMOR	62	Positive	T1	N2a	M0	Stage IIIA	Negative	[Not Available]	Negative	[Not Available]	[Not Evaluated]
TCGA-A2-A3XT	3	2	0.801485816	2525	0	FEMALE	BLACK OR AFRICAN AMERICAN	TUMOR FREE	45	Negative	T2	N1a	M0	Stage IIB	Negative	[Not Available]	Negative	[Not Available]	Negative
TCGA-A2-A3XU	3	2	0.798968909	912	1	FEMALE	BLACK OR AFRICAN AMERICAN	WITH TUMOR	35	Negative	T2	N1mi	M0	Stage IIB	Negative	[Not Available]	Negative	[Not Available]	[Not Evaluated]
TCGA-A2-A3XV	2	3	-0.093147671	996	0	FEMALE	BLACK OR AFRICAN AMERICAN	TUMOR FREE	46	Negative	T2	N0	M0	Stage IIA	Positive	<10%	Negative	[Not Available]	Equivocal
TCGA-A2-A3XW	4	5	0.361815173	1505	0	FEMALE	BLACK OR AFRICAN AMERICAN	TUMOR FREE	42	Negative	T2	N1a	M0	Stage IIB	Positive	90-99%	Negative	[Not Available]	Negative
TCGA-A2-A3XX	3	2	0.805244382	1439	1	FEMALE	BLACK OR AFRICAN AMERICAN	TUMOR FREE	49	Negative	T2	N0	M0	Stage IIA	Negative	[Not Available]	Negative	[Not Available]	Negative
TCGA-A2-A3XY	3	2	0.779706744	1064	0	FEMALE	BLACK OR AFRICAN AMERICAN	TUMOR FREE	49	Negative	T2	N1a	M0	Stage IIB	Negative	[Not Available]	Negative	[Not Available]	Negative
TCGA-A2-A3XZ	4	2	0.057690558	1532	0	FEMALE	BLACK OR AFRICAN AMERICAN	TUMOR FREE	46	Negative	T1c	N0	M0	Stage I	Negative	[Not Available]	Negative	[Not Available]	Positive
TCGA-A2-A3Y0	3	2	0.796264247	1167	0	FEMALE	BLACK OR AFRICAN AMERICAN	TUMOR FREE	57	Close	T2	N1a	M0	Stage IIB	Positive	90-99%	Negative	[Not Available]	Negative
TCGA-A2-A4RW	4	2	0.22639287	222	0	FEMALE	WHITE	TUMOR FREE	49	Negative	T2	N3a	M0	Stage IIIC	Positive	80-89%	Positive	90-99%	Negative
TCGA-A2-A4RX	3	2	0.774998195	742	0	FEMALE	BLACK OR AFRICAN AMERICAN	[Unknown]	67	Negative	T2	N0	M0	Stage IIA	Positive	<10%	Positive	<10%	Negative
TCGA-A2-A4RY	4	5	0.437496065	648	0	FEMALE	WHITE	TUMOR FREE	46	Negative	T3	N3a	M0	Stage IIIC	Positive	90-99%	Positive	90-99%	Negative
TCGA-A2-A4S0	1	2	0.699458148	706	0	FEMALE	WHITE	[Unknown]	77	Negative	T2	N0	M0	Stage IIA	Positive	90-99%	Positive	90-99%	Negative
TCGA-A2-A4S1	3	2	0.705790046	820	0	FEMALE	WHITE	TUMOR FREE	66	Negative	T2	N0	M0	Stage IIA	Positive	<10%	Negative	[Not Available]	Negative
TCGA-A2-A4S2	4	2	0.237971855	643	0	FEMALE	WHITE	TUMOR FREE	62	Negative	T3	N2	M0	Stage IIIA	Positive	90-99%	Positive	90-99%	Negative
TCGA-A2-A4S3	2	5	0.233431788	666	0	FEMALE	BLACK OR AFRICAN AMERICAN	TUMOR FREE	59	Negative	T2	N1a	M0	Stage IIB	Positive	90-99%	Positive	90-99%	Negative
TCGA-A7-A13D	3	2	0.779844621	965	0	FEMALE	BLACK OR AFRICAN AMERICAN	TUMOR FREE	46	Close	T2	N0 (i-)	M0	Stage IIA	Negative	<10%	Positive	<10%	Equivocal
TCGA-A7-A13E	3	2	0.801612046	614	1	FEMALE	WHITE	TUMOR FREE	62	Negative	T2	N1	MX	Stage IIB	Positive	20-29%	Negative	<10%	Equivocal
TCGA-A7-A13F	5	1	-0.028444541	765	0	FEMALE	WHITE	TUMOR FREE	44	Negative	T3	N1a	M0	Stage IIIA	Positive	[Not Available]	Positive	[Not Available]	Equivocal
TCGA-A7-A13G	5	1	0.066920218	718	0	FEMALE	WHITE	TUMOR FREE	79	Negative	T2	N0	MX	Stage IIA	Positive	90-99%	Positive	50-59%	Negative
TCGA-A7-A13H	4	5	0.377004237	899	0	FEMALE	WHITE	TUMOR FREE	61	Negative	T2	N1a	MX	Stage IIB	Positive	80-89%	Positive	30-39%	Equivocal
TCGA-A7-A26E	5	4	0.206949395	954	0	FEMALE	WHITE	TUMOR FREE	71	Negative	T3	N1a	MX	Stage IIIA	Positive	90-99%	Positive	20-29%	Negative
TCGA-A7-A26F	3	2	0.673350631	738	0	FEMALE	WHITE	[Not Available]	55	Close	T1	N0	M0	Stage IA	Negative	[Not Available]	Negative	[Not Available]	Equivocal
TCGA-A7-A26G	3	2	0.65468196	722	0	FEMALE	BLACK OR AFRICAN AMERICAN	[Not Available]	50	Negative	T2	N0 (i+)	M0	Stage IIA	Negative	[Not Available]	Negative	[Not Available]	Negative
TCGA-A7-A26H	5	4	0.224445036	724	0	FEMALE	WHITE	[Not Available]	72	Negative	T1	N1a	M0	Stage IIA	Positive	90-99%	Negative	[Not Available]	Equivocal
TCGA-A7-A26I	3	2	0.672621083	661	0	FEMALE	WHITE	[Not Available]	65	Close	T2	N0	M0	Stage IIA	Negative	[Not Available]	Negative	[Not Available]	Equivocal
TCGA-A7-A26J	5	2	0.267401847	627	0	FEMALE	WHITE	WITH TUMOR	49	Negative	T2	N0	M0	Stage IIA	Positive	90-99%	Positive	70-79%	Negative
TCGA-A7-A2KD	5	2	0.045587725	679	0	FEMALE	BLACK OR AFRICAN AMERICAN	[Not Available]	53	Negative	T2	N2a	MX	Stage IIIA	Positive	90-99%	Positive	90-99%	Positive
TCGA-A7-A3IY	4	1	-0.068023372	345	0	FEMALE	WHITE	TUMOR FREE	71	Close	T1c	N0	M0	Stage I	Positive	90-99%	Positive	90-99%	Negative
TCGA-A7-A3IZ	1	2	0.506898291	322	0	FEMALE	WHITE	TUMOR FREE	62	Positive	T2	N0 (i+)	M0	Stage IIA	Positive	90-99%	Negative	<10%	Equivocal
TCGA-A7-A3J0	1	2	0.689737569	313	0	FEMALE	WHITE	TUMOR FREE	62	Negative	T2	N0	M0	Stage IIA	Positive	90-99%	Positive	90-99%	Negative
TCGA-A7-A3J1	4	5	0.355400621	343	0	FEMALE	WHITE	TUMOR FREE	63	Negative	T1c	N0	MX	Stage IA	Positive	90-99%	Positive	<10%	Negative
TCGA-A7-A3RF	1	2	0.673432528	408	0	FEMALE	WHITE	TUMOR FREE	79	Positive	T2	N0	M0	Stage IIA	Positive	90-99%	Positive	30-39%	Negative
TCGA-A7-A425	4	2	0.397019912	447	0	FEMALE	WHITE	[Unknown]	70	Negative	T3	N3a	MX	Stage IIIC	Positive	90-99%	Positive	70-79%	Indeterminate
TCGA-A7-A426	4	5	0.422934968	364	0	FEMALE	WHITE	[Unknown]	50	Negative	T3	N3a	MX	Stage IIIC	Positive	70-79%	Positive	70-79%	Negative
TCGA-A7-A4SA	4	2	0.14180046	454	0	FEMALE	WHITE	TUMOR FREE	40	Negative	T2	N1a	M0	Stage IIB	Positive	80-89%	Negative	[Not Available]	Negative
TCGA-A7-A4SB	4	1	0.046520666	418	0	FEMALE	WHITE	TUMOR FREE	56	Positive	T3	N1mi	M0	Stage IIIA	Positive	70-79%	Positive	50-59%	Negative
TCGA-A7-A4SC	4	5	0.383170955	446	0	FEMALE	WHITE	TUMOR FREE	62	Negative	T3	N0	MX	Stage IIB	Positive	90-99%	Negative	[Not Available]	Equivocal
TCGA-A7-A4SD	3	2	0.792758086	441	0	FEMALE	BLACK OR AFRICAN AMERICAN	TUMOR FREE	52	Negative	T2	N0	M0	Stage IIA	Negative	[Not Available]	Negative	[Not Available]	Equivocal
TCGA-A7-A4SE	3	2	0.776451885	644	0	FEMALE	BLACK OR AFRICAN AMERICAN	TUMOR FREE	54	Negative	T2	N0	M0	Stage IIA	Negative	[Not Available]	Negative	[Not Available]	Negative
TCGA-A7-A4SF	2	1	0.043419908	545	0	FEMALE	BLACK OR AFRICAN AMERICAN	TUMOR FREE	54	Positive	T2	N0	M0	Stage IIA	Positive	90-99%	Negative	[Not Available]	Positive
TCGA-A7-A5ZV	3	2	0.798524973	368	0	FEMALE	BLACK OR AFRICAN AMERICAN	TUMOR FREE	62	Negative	T2	N0	M0	Stage IIA	Negative	[Not Available]	Negative	[Not Available]	Equivocal
TCGA-A7-A5ZW	4	5	0.343381031	326	0	FEMALE	BLACK OR AFRICAN AMERICAN	TUMOR FREE	47	Negative	T1c	N1a	M0	Stage IIA	Positive	90-99%	Positive	80-89%	Negative
TCGA-A7-A5ZX	4	5	0.383414501	336	0	FEMALE	WHITE	TUMOR FREE	48	[Unknown]	T2	N3a	M0	Stage IIIC	Positive	[Not Available]	Positive	[Not Available]	Negative
TCGA-A7-A6VV	3	2	0.779394569	313	0	FEMALE	BLACK OR AFRICAN AMERICAN	TUMOR FREE	51	Negative	T2	N0	M0	Stage IIA	Negative	[Not Available]	Negative	[Not Available]	Negative
TCGA-A7-A6VW	3	2	0.797805478	285	0	FEMALE	BLACK OR AFRICAN AMERICAN	TUMOR FREE	48	Close	T2	N0	M0	Stage IIA	Negative	[Not Available]	Negative	[Not Available]	Negative
TCGA-A7-A6VX	5	2	0.049884791	317	0	FEMALE	BLACK OR AFRICAN AMERICAN	TUMOR FREE	68	Negative	T2	N0	M0	Stage IIA	Positive	90-99%	Positive	[Not Available]	Negative
TCGA-A7-A6VY	3	2	0.782170195	266	0	FEMALE	BLACK OR AFRICAN AMERICAN	TUMOR FREE	48	Negative	T2	N1	M0	Stage IIB	Negative	[Not Available]	Negative	[Not Available]	Negative
TCGA-AC-A23C	5	4	0.259457487	29	0	FEMALE	WHITE	[Not Available]	62	Negative	T2	N1	MX	Stage IIB	Positive	90-99%	Positive	50-59%	Positive
TCGA-AC-A23E	5	4	0.307968055	72	0	FEMALE	WHITE	TUMOR FREE	50	Negative	T2	N1	MX	Stage IIB	Positive	30-39%	Positive	80-89%	[Not Evaluated]
TCGA-AC-A23G	4	5	0.365307976	330	0	FEMALE	WHITE	TUMOR FREE	76	Negative	T1c	N1	MX	Stage IIA	Positive	90-99%	Positive	80-89%	Positive
TCGA-AC-A23H	5	2	-0.035852915	174	1	FEMALE	WHITE	TUMOR FREE	90	Negative	T2	NX	M0	Stage IIA	Positive	10-19%	Negative	[Not Available]	Positive
TCGA-AC-A2B8	4	5	0.069718521	45	0	FEMALE	WHITE	[Not Available]	84	Negative	T3	N0 (i-)	M0	Stage IIB	Positive	90-99%	Positive	90-99%	Negative
TCGA-AC-A2BK	3	2	0.801291175	1172	0	FEMALE	BLACK OR AFRICAN AMERICAN	TUMOR FREE	78	Negative	T2	N2a	MX	Stage IIIA	Negative	[Not Available]	Negative	[Not Available]	Negative
TCGA-AC-A2BM	2	1	-0.254280735	3022	0	FEMALE	BLACK OR AFRICAN AMERICAN	TUMOR FREE	41	Negative	T2	N1a	MX	Stage IIB	Positive	60-69%	Positive	10-19%	[Not Evaluated]
TCGA-AC-A2FB	4	5	0.295453223	1234	0	FEMALE	WHITE	TUMOR FREE	65	Negative	T2	N0	MX	Stage IIA	Positive	90-99%	Positive	<10%	Positive
TCGA-AC-A2FF	4	5	0.298867795	1686	0	FEMALE	ASIAN	TUMOR FREE	40	Negative	T2	N1	MX	Stage IIB	Positive	30-39%	Positive	70-79%	[Not Evaluated]
TCGA-AC-A2FG	4	5	0.242722882	1125	0	FEMALE	WHITE	TUMOR FREE	79	Negative	T2	N1a	MX	Stage IIB	Positive	90-99%	Negative	[Not Available]	[Not Evaluated]
TCGA-AC-A2FK	4	5	0.342305011	1180	0	FEMALE	WHITE	TUMOR FREE	45	Negative	T2	N3a	M0	Stage IIIC	Positive	90-99%	Positive	90-99%	[Not Evaluated]
TCGA-AC-A2FM	2	1	0.014316278	792	1	FEMALE	WHITE	WITH TUMOR	87	Negative	T2	N1mi	M0	Stage IIB	[Not Evaluated]	[Not Available]	[Not Evaluated]	[Not Available]	[Not Evaluated]
TCGA-AC-A2FO	4	5	0.31066127	1542	0	FEMALE	WHITE	TUMOR FREE	65	Negative	T2	N1	MX	Stage IIB	Positive	90-99%	Negative	[Not Available]	Negative
TCGA-AC-A2QH	3	2	0.68349315	1005	0	FEMALE	WHITE	TUMOR FREE	58	Negative	T3	N0	MX	Stage IIB	Negative	[Not Available]	Negative	[Not Available]	Negative
TCGA-AC-A2QI	4	5	0.225479284	28	0	FEMALE	WHITE	TUMOR FREE	76	Negative	T3	N1a	MX	Stage IIIA	Positive	90-99%	Negative	[Not Available]	Negative
TCGA-AC-A2QJ	3	4	0.592875613	69	0	FEMALE	WHITE	TUMOR FREE	48	Negative	T4b	N0	M0	Stage IIIB	Negative	[Not Available]	Negative	[Not Available]	Negative
TCGA-AC-A3BB	4	5	0.360367052	987	0	FEMALE	BLACK OR AFRICAN AMERICAN	TUMOR FREE	46	Negative	T3	N2a	MX	Stage IIIA	Positive	90-99%	Positive	90-99%	Negative
TCGA-AC-A3HN	4	5	0.380906362	496	0	FEMALE	WHITE	TUMOR FREE	87	Negative	T2	N1a	MX	Stage IIB	Positive	90-99%	Positive	<10%	Negative
TCGA-AC-A3OD	4	5	0.263120901	451	0	FEMALE	WHITE	TUMOR FREE	68	Negative	T2	N1mi	MX	Stage IIB	Positive	90-99%	Positive	90-99%	Negative
TCGA-AC-A3QP	4	5	0.392214674	675	0	FEMALE	WHITE	TUMOR FREE	79	Negative	T2	N1mi	MX	Stage IIB	Positive	70-79%	Positive	90-99%	Equivocal
TCGA-AC-A3TN	4	1	0.051119705	456	0	FEMALE	WHITE	TUMOR FREE	75	Negative	T3	N0	MX	Stage IIB	Positive	90-99%	Positive	80-89%	Positive
TCGA-AC-A3W5	2	3	-0.036138451	504	0	FEMALE	BLACK OR AFRICAN AMERICAN	TUMOR FREE	65	Close	T2	N0	MX	Stage IIA	Positive	50-59%	Positive	30-39%	[Not Evaluated]
TCGA-AC-A3W6	4	5	0.316964061	602	0	FEMALE	WHITE	TUMOR FREE	90	Negative	T3	N1	MX	Stage IIIA	Positive	90-99%	Positive	20-29%	Negative
TCGA-AC-A3YI	4	5	0.389963729	707	0	FEMALE	WHITE	[Unknown]	74	Negative	T1c	N3a	MX	Stage IIIC	Positive	90-99%	Positive	20-29%	Positive
TCGA-AC-A3YJ	1	2	0.462043298	754	0	FEMALE	WHITE	TUMOR FREE	66	Negative	T2	N0 (i-)	MX	Stage IIA	Positive	[Not Available]	Positive	[Not Available]	[Not Available]
TCGA-AC-A5XS	4	2	0.220646756	47	0	FEMALE	WHITE	TUMOR FREE	74	Negative	T2	N0	MX	Stage IIA	Positive	[Not Available]	Positive	[Not Available]	Negative
TCGA-AC-A62V	2	1	0.104503303	348	1	MALE	BLACK OR AFRICAN AMERICAN	WITH TUMOR	58	Negative	T2	N1a	M1	Stage IV	Positive	90-99%	Positive	<10%	[Not Evaluated]
TCGA-AC-A62X	3	2	0.686440628	417	0	FEMALE	BLACK OR AFRICAN AMERICAN	TUMOR FREE	72	Negative	T2	N0	MX	Stage IIA	Positive	<10%	Negative	[Not Available]	[Not Evaluated]
TCGA-AC-A62Y	4	1	0.055308621	530	0	FEMALE	WHITE	TUMOR FREE	79	Positive	T2	N1	MX	Stage IIB	Positive	90-99%	Positive	80-89%	Negative
TCGA-AC-A6IV	4	5	0.356100821	568	0	FEMALE	WHITE	TUMOR FREE	47	Negative	T2	N1	MX	Stage IIB	Positive	90-99%	Positive	60-69%	Equivocal
TCGA-AC-A6IW	3	2	0.803779967	413	0	FEMALE	BLACK OR AFRICAN AMERICAN	TUMOR FREE	73	Negative	T2	N0 (i-)	MX	Stage IIA	Negative	<10%	Negative	<10%	Negative
TCGA-AC-A6IX	4	5	0.346410386	373	0	FEMALE	WHITE	TUMOR FREE	49	Negative	T2	N3a	MX	Stage IIIC	Positive	90-99%	Positive	<10%	[Not Evaluated]
TCGA-AC-A6NO	4	5	0.116955384	51	0	FEMALE	BLACK OR AFRICAN AMERICAN	TUMOR FREE	43	Negative	T2	N1a	MX	Stage IIB	Positive	[Not Available]	Positive	[Not Available]	Negative
TCGA-AC-A7VB	2	1	-0.217520871	250	0	FEMALE	BLACK OR AFRICAN AMERICAN	TUMOR FREE	51	Negative	T1c	N1a	MX	Stage IIA	Positive	80-89%	Negative	<10%	[Not Evaluated]
TCGA-AC-A7VC	3	2	0.714356586	1	0	FEMALE	WHITE	TUMOR FREE	56	Negative	T3	N0	MX	Stage IIB	Negative	[Not Available]	Negative	[Not Available]	Negative
TCGA-AC-A8OP	4	5	0.278070618	614	0	FEMALE	BLACK OR AFRICAN AMERICAN	TUMOR FREE	72	Negative	T1c	N0 (i-)	MX	Stage IA	Positive	90-99%	Positive	10-19%	Indeterminate
TCGA-AC-A8OQ	3	2	0.777140484	34	0	FEMALE	BLACK OR AFRICAN AMERICAN	TUMOR FREE	72	Negative	T2	N1a	MX	Stage IIB	Negative	[Not Available]	Negative	[Not Available]	Indeterminate
TCGA-AC-A8OR	1	2	0.640858642	40	0	FEMALE	WHITE	TUMOR FREE	75	Negative	T1c	N0 (i-)	MX	Stage IA	Positive	90-99%	Positive	90-99%	Negative
TCGA-AC-A8OS	4	5	0.390544029	70	0	FEMALE	WHITE	TUMOR FREE	71	Negative	T2	N0 (i-)	MX	Stage IIA	Positive	90-99%	Positive	<10%	Positive
TCGA-AO-A12B	1	2	0.675026862	2989	0	FEMALE	WHITE	TUMOR FREE	63	Negative	T2	N0 (i-)	M0	Stage IIA	Positive	90-99%	Positive	90-99%	Negative
TCGA-AO-A1KO	4	5	0.24750297	448	0	FEMALE	WHITE	TUMOR FREE	46	Negative	T3	N0 (i+)	M0	Stage IIB	Positive	90-99%	Positive	90-99%	Negative
TCGA-AO-A1KP	5	1	0.053300951	2513	0	FEMALE	WHITE	TUMOR FREE	77	Negative	T1	N1	M0	Stage IIA	Positive	80-89%	Positive	40-49%	Negative
TCGA-AO-A1KQ	2	1	0.103075966	1882	0	MALE	WHITE	TUMOR FREE	84	Negative	T4	N1	M0	Stage IIIB	Positive	90-99%	Positive	80-89%	Negative
TCGA-AO-A1KR	3	2	0.774835986	2141	0	FEMALE	WHITE	TUMOR FREE	51	Negative	T2	N0	M0	Stage IIA	Negative	[Not Available]	Negative	[Not Available]	Negative
TCGA-AO-A1KS	5	2	0.040820717	16	0	FEMALE	WHITE	TUMOR FREE	69	Negative	T2	N0 (i-)	M0	Stage IIA	Positive	90-99%	Positive	90-99%	Equivocal
TCGA-AO-A1KT	5	2	0.177870131	541	0	FEMALE	WHITE	TUMOR FREE	78	Negative	T1	N1	M0	Stage IIA	Positive	90-99%	Positive	40-49%	Equivocal
TCGA-AQ-A0Y5	5	2	0.252968099	172	1	FEMALE	WHITE	TUMOR FREE	70	Negative	T2	N2a	MX	Stage IIIA	Positive	70-79%	Positive	40-49%	Positive
TCGA-AQ-A1H2	1	5	0.337473845	475	0	FEMALE	WHITE	TUMOR FREE	84	Negative	T2	N2a	MX	Stage IIIA	Positive	90-99%	Positive	10-19%	Indeterminate
TCGA-AQ-A1H3	5	4	-0.026896712	989	0	FEMALE	WHITE	TUMOR FREE	49	Negative	T2	N3a	MX	Stage IIIC	Positive	90-99%	Positive	80-89%	Negative
TCGA-AQ-A54N	3	2	0.772831023	78	0	FEMALE	BLACK OR AFRICAN AMERICAN	TUMOR FREE	51	Negative	T2	N0	M0	Stage IIA	Negative	[Not Available]	Negative	[Not Available]	Equivocal
TCGA-AQ-A54O	2	1	-0.104446328	1001	0	MALE	BLACK OR AFRICAN AMERICAN	TUMOR FREE	51	Negative	T2	N0	M0	Stage IIA	Positive	90-99%	Positive	70-79%	Negative
TCGA-AQ-A7U7	4	5	0.331644034	584	1	FEMALE	WHITE	TUMOR FREE	55	Negative	T2	N2a	M0	Stage IIIA	Positive	80-89%	Positive	80-89%	Negative
TCGA-AR-A1AI	3	2	0.793988666	1881	0	FEMALE	WHITE	TUMOR FREE	47	Negative	T2	N0	M0	Stage IIA	Negative	[Not Available]	Negative	[Not Available]	Equivocal
TCGA-AR-A1AJ	3	2	0.743998644	1605	0	FEMALE	WHITE	TUMOR FREE	83	Negative	T1	N0	M0	Stage I	Positive	10-19%	Negative	[Not Available]	Negative
TCGA-AR-A1AK	4	5	0.189587479	1559	0	FEMALE	WHITE	TUMOR FREE	70	Negative	T1	N0	M0	Stage I	Positive	10-19%	Positive	10-19%	Negative
TCGA-AR-A1AL	4	5	0.218961818	1485	0	FEMALE	WHITE	TUMOR FREE	60	Negative	T3	N1	M0	Stage IIIA	Positive	70-79%	Positive	70-79%	Negative
TCGA-AR-A1AM	4	5	0.406434599	2315	0	FEMALE	WHITE	TUMOR FREE	52	Negative	T3	N1	M0	Stage IIIA	Positive	[Not Available]	Positive	[Not Available]	Equivocal
TCGA-AR-A1AN	5	4	0.092666098	1330	0	FEMALE	WHITE	TUMOR FREE	46	Negative	T2	N0	M0	Stage IIA	Positive	70-79%	Positive	70-79%	Negative
TCGA-AR-A1AO	4	3	-0.345958531	1325	0	FEMALE	WHITE	TUMOR FREE	47	Negative	T1	N1	M0	Stage IIA	Positive	[Not Available]	Negative	[Not Available]	Negative
TCGA-AR-A1AP	5	4	0.159212644	1216	0	FEMALE	WHITE	TUMOR FREE	80	Positive	T1	N0	M0	Stage I	Positive	70-79%	Positive	<10%	Equivocal
TCGA-AR-A1AQ	3	2	0.797197676	1310	0	FEMALE	WHITE	TUMOR FREE	49	Negative	T2	N0	M0	Stage IIA	Negative	[Not Available]	Negative	[Not Available]	Equivocal
TCGA-AR-A1AR	3	2	0.745530306	524	1	FEMALE	WHITE	TUMOR FREE	50	Negative	T1	N2	M0	Stage IIIA	Negative	[Not Available]	Negative	[Not Available]	Negative
TCGA-AR-A1AS	5	1	0.116350356	1150	0	FEMALE	ASIAN	[Not Available]	54	Negative	T2	N1	M0	Stage IIB	Positive	70-79%	Positive	70-79%	Negative
TCGA-AR-A1AT	5	2	-0.039103897	1272	1	FEMALE	WHITE	[Not Available]	62	Negative	T2	N0	M0	Stage IIA	Positive	<10%	Positive	<10%	Positive
TCGA-AR-A1AU	4	5	0.207899914	2318	0	FEMALE	WHITE	[Not Available]	39	Negative	T2	N2	M0	Stage IIIA	Positive	70-79%	Positive	70-79%	Equivocal
TCGA-AR-A1AV	5	1	-0.041677618	1864	0	MALE	WHITE	[Not Available]	68	Negative	T2	N1	M0	Stage IIB	Positive	70-79%	Positive	70-79%	Negative
TCGA-AR-A1AW	2	3	-0.291232504	1935	0	FEMALE	WHITE	[Not Available]	65	Negative	T2	N0	M0	Stage IIA	Positive	70-79%	Positive	70-79%	Equivocal
TCGA-AR-A1AX	4	5	0.154622944	1890	0	FEMALE	WHITE	[Not Available]	64	Negative	T1	N0	M0	Stage I	Positive	[Not Available]	Positive	70-79%	Positive
TCGA-AR-A1AY	3	2	0.804653152	1026	0	FEMALE	WHITE	[Not Available]	65	Negative	T1	N0	M0	Stage I	Negative	[Not Available]	Negative	[Not Available]	Negative
TCGA-AR-A24H	2	5	0.091749669	4894	0	FEMALE	WHITE	[Not Available]	65	Negative	T2	N0	M0	Stage IIA	Positive	[Not Available]	Positive	[Not Available]	Negative
TCGA-AR-A24K	5	1	-0.023727419	1548	0	FEMALE	WHITE	[Not Available]	46	Negative	T2	N0	M0	Stage IIA	Positive	10-19%	Positive	10-19%	Equivocal
TCGA-AR-A24L	5	4	0.208650619	2866	1	FEMALE	WHITE	[Not Available]	26	Negative	T2	N1	M0	Stage IIB	Positive	10-19%	Positive	10-19%	Equivocal
TCGA-AR-A24M	5	4	0.189632425	2947	0	FEMALE	WHITE	[Not Available]	38	Negative	T2	N2	M0	Stage IIIA	Positive	10-19%	Positive	10-19%	Negative
TCGA-AR-A24N	5	1	0.182440458	2388	0	FEMALE	WHITE	[Not Available]	54	Negative	T1	N0	M0	Stage I	Positive	10-19%	Positive	10-19%	Equivocal
TCGA-AR-A24O	4	5	0.147083114	2561	0	FEMALE	WHITE	TUMOR FREE	43	Positive	T3	N2	M0	Stage IIIA	Positive	[Not Available]	Positive	[Not Available]	Negative
TCGA-AR-A24P	5	4	0.092312903	84	0	FEMALE	WHITE	[Not Available]	47	Negative	T1	N0	M0	Stage I	Positive	10-19%	Positive	10-19%	Equivocal
TCGA-AR-A24Q	3	2	0.771162403	3172	0	FEMALE	WHITE	[Not Available]	49	Negative	T3	N0	M0	Stage IIB	Positive	<10%	Negative	[Not Available]	Negative
TCGA-AR-A24R	5	2	0.062828909	2653	0	FEMALE	WHITE	[Not Available]	45	Negative	T1	N2	M0	Stage IIIA	Positive	10-19%	Positive	10-19%	Negative
TCGA-AR-A24S	5	2	0.10841982	2976	0	FEMALE	WHITE	[Not Available]	61	Negative	T1	N0	M0	Stage I	Positive	70-79%	Positive	[Not Available]	Negative
TCGA-AR-A24T	4	5	0.080423771	2312	0	FEMALE	WHITE	[Not Available]	46	Negative	T3	N3	M0	Stage IIIC	Positive	10-19%	Positive	10-19%	Equivocal
TCGA-AR-A24U	5	3	-0.29692249	1623	0	FEMALE	WHITE	[Not Available]	47	Positive	T1	N1	M0	Stage IIA	Negative	[Not Available]	Negative	[Not Available]	Positive
TCGA-AR-A24V	5	4	0.217430455	2596	0	FEMALE	WHITE	[Not Available]	52	Negative	T2	N1	M0	Stage IIB	Positive	80-89%	Positive	<10%	Negative
TCGA-AR-A24W	4	5	0.21925287	1550	0	FEMALE	WHITE	[Not Available]	55	Negative	T2	N1	M0	Stage IIB	Positive	[Not Available]	Positive	[Not Available]	Negative
TCGA-AR-A24X	5	4	0.101353356	2548	0	FEMALE	WHITE	[Not Available]	52	Negative	T2	N0	M0	Stage IIA	Positive	80-89%	Positive	90-99%	Equivocal
TCGA-AR-A24Z	5	1	-0.06007582	2403	0	FEMALE	WHITE	[Not Available]	57	Negative	T2	N0	M0	Stage IIA	Positive	[Not Available]	Positive	[Not Available]	Negative
TCGA-AR-A250	5	2	0.215084479	2707	0	FEMALE	WHITE	TUMOR FREE	58	Positive	T2	N0	M0	Stage IIA	Positive	70-79%	Negative	[Not Available]	Equivocal
TCGA-AR-A251	3	2	0.769711896	2387	0	FEMALE	WHITE	[Not Available]	51	Positive	T2	N2	M0	Stage IIIA	Positive	[Not Available]	Negative	[Not Available]	Equivocal
TCGA-AR-A252	5	4	-0.041836489	2226	0	FEMALE	WHITE	[Not Available]	50	Negative	T1	N0	M0	Stage I	Positive	70-79%	Positive	[Not Available]	Negative
TCGA-AR-A254	5	2	-0.00820165	2213	0	FEMALE	WHITE	[Not Available]	50	Negative	T2	N2	M0	Stage IIIA	Positive	[Not Available]	Positive	[Not Available]	Positive
TCGA-AR-A255	5	4	0.095734074	1792	0	FEMALE	WHITE	[Not Available]	62	Negative	T1	N0	M0	Stage I	Positive	[Not Available]	Positive	[Not Available]	Positive
TCGA-AR-A256	3	2	0.803769992	2854	1	FEMALE	WHITE	[Not Available]	45	Negative	T2	N0	M0	Stage IIA	Negative	[Not Available]	Negative	[Not Available]	Negative
TCGA-AR-A2LE	4	1	-0.134882998	4356	0	FEMALE	WHITE	[Not Available]	69	Negative	T1	N0	M0	Stage I	Positive	[Not Available]	Negative	[Not Available]	[Not Evaluated]
TCGA-AR-A2LH	4	2	0.289838432	616	1	FEMALE	WHITE	[Not Available]	55	Negative	T3	N3	M0	Stage III	Negative	[Not Available]	Negative	[Not Available]	Equivocal
TCGA-AR-A2LJ	4	5	0.377619593	1912	0	FEMALE	WHITE	[Not Available]	40	Negative	T3	N1	MX	Stage IIIA	Positive	70-79%	Positive	70-79%	Positive
TCGA-AR-A2LK	5	2	0.119689663	1649	1	FEMALE	WHITE	[Not Available]	62	Positive	T3	N2	M0	Stage III	Positive	70-79%	Positive	[Not Available]	Equivocal
TCGA-AR-A2LL	5	2	0.11570277	2012	0	FEMALE	WHITE	[Not Available]	70	Negative	T3	N0	M0	Stage IIB	Positive	70-79%	Positive	70-79%	Equivocal
TCGA-AR-A2LM	4	5	0.180405266	1585	0	FEMALE	WHITE	[Not Available]	49	Negative	T1	N1	M0	Stage II	Positive	70-79%	Positive	70-79%	[Not Evaluated]
TCGA-AR-A2LN	4	5	0.347451161	1161	0	FEMALE	WHITE	[Not Available]	65	Negative	T2	N0	M0	Stage IIA	Positive	70-79%	Positive	70-79%	Negative
TCGA-AR-A2LO	4	5	0.347011414	1198	0	FEMALE	WHITE	[Not Available]	46	Negative	T2	N1	M0	Stage IIB	Positive	70-79%	Positive	[Not Available]	Equivocal
TCGA-AR-A2LQ	4	5	0.352020076	1233	0	FEMALE	WHITE	[Not Available]	59	Negative	T3	N0	M0	Stage IIB	Positive	70-79%	Positive	<10%	Negative
TCGA-AR-A2LR	3	2	0.797798528	620	0	FEMALE	WHITE	TUMOR FREE	49	Negative	T1	N0	M0	Stage I	Negative	[Not Available]	Negative	[Not Available]	Negative
TCGA-AR-A5QN	4	2	0.200866021	488	0	FEMALE	WHITE	TUMOR FREE	68	[Not Available]	T2	N3	M0	Stage IIIC	Positive	[Not Available]	Positive	[Not Available]	Positive
TCGA-AR-A5QP	4	5	0.422173818	622	0	FEMALE	WHITE	TUMOR FREE	54	[Not Available]	T2	N1	M0	Stage IIB	Positive	[Not Available]	Positive	[Not Available]	Equivocal
TCGA-AR-A5QQ	3	2	0.751549406	322	1	FEMALE	WHITE	TUMOR FREE	68	[Not Available]	T3	N1	M0	Stage IIIA	Negative	[Not Available]	Negative	[Not Available]	Negative
TCGA-B6-A0I1	3	2	0.801527013	2361	1	FEMALE	BLACK OR AFRICAN AMERICAN	TUMOR FREE	73	Negative	T2	N0	M0	Stage IIA	Negative	[Not Available]	Negative	[Not Available]	[Not Evaluated]
TCGA-B6-A1KC	1	2	0.398061771	1326	0	FEMALE	WHITE	TUMOR FREE	67	Negative	T2	N1	M0	Stage IIA	Positive	[Not Available]	Negative	[Not Available]	Negative
TCGA-B6-A1KF	3	2	0.782940453	3088	0	FEMALE	WHITE	TUMOR FREE	68	Negative	T2	N1	M0	Stage IIB	Negative	[Not Available]	Negative	[Not Available]	Equivocal
TCGA-B6-A1KI	5	1	0.136459378	2236	0	FEMALE	WHITE	TUMOR FREE	63	Negative	T1c	N0	M0	Stage I	Positive	[Not Available]	Positive	[Not Available]	Equivocal
TCGA-B6-A1KN	5	2	0.091106201	4233	0	FEMALE	WHITE	TUMOR FREE	57	Negative	T4b	N1	M0	Stage IIIB	Negative	[Not Available]	Negative	[Not Available]	[Not Evaluated]
TCGA-B6-A2IU	4	1	0.17637502	5176	0	FEMALE	WHITE	[Not Available]	62	Negative	T2	N0	M0	Stage IIA	Positive	[Not Available]	Positive	[Not Available]	[Not Evaluated]
TCGA-B6-A401	4	5	0.336541875	2596	0	FEMALE	BLACK OR AFRICAN AMERICAN	TUMOR FREE	47	Negative	T1c	N1a	M0	Stage IIA	Positive	80-89%	Positive	90-99%	Negative
TCGA-B6-A402	3	2	0.805111195	2281	0	FEMALE	BLACK OR AFRICAN AMERICAN	WITH TUMOR	47	Negative	T1c	N0 (i-)	M0	Stage I	Negative	<10%	Negative	<10%	Negative
TCGA-B6-A408	2	1	0.045535121	2072	0	FEMALE	BLACK OR AFRICAN AMERICAN	TUMOR FREE	55	Negative	T2	N3a	M0	Stage IIIC	Positive	90-99%	Positive	60-69%	Equivocal
TCGA-B6-A40B	4	5	0.278853859	3152	0	FEMALE	WHITE	TUMOR FREE	76	Negative	T1b	N0 (i-)	M0	Stage I	Positive	90-99%	Positive	90-99%	Negative
TCGA-B6-A40C	4	2	0.166622278	2164	0	FEMALE	WHITE	TUMOR FREE	51	Negative	T3	N0 (i-)	M0	Stage IIB	Positive	50-59%	Positive	90-99%	Negative
TCGA-BH-A0AU	5	4	0.210584134	746	0	FEMALE	WHITE	TUMOR FREE	45	Negative	T2	N0	M0	Stage IIA	Positive	[Not Available]	Positive	[Not Available]	Positive
TCGA-BH-A0AZ	4	5	0.085079859	867	0	FEMALE	WHITE	TUMOR FREE	47	Negative	T3	N1a	cM0 (i+)	Stage IIIA	Positive	[Not Available]	Positive	[Not Available]	Negative
TCGA-BH-A0B5	4	5	0.045776019	1471	0	FEMALE	WHITE	TUMOR FREE	40	Positive	T2	N2a	M0	Stage IIIA	Positive	[Not Available]	Positive	[Not Available]	Negative
TCGA-BH-A0B6	4	2	0.159086963	1732	0	FEMALE	WHITE	TUMOR FREE	47	Negative	T1c	N0	M0	Stage I	Positive	[Not Available]	Positive	[Not Available]	Positive
TCGA-BH-A0BF	5	2	0.104343654	782	0	FEMALE	WHITE	TUMOR FREE	56	Negative	T2	N1mi	M0	Stage IIB	Positive	[Not Available]	Positive	[Not Available]	Negative
TCGA-BH-A0BS	5	1	-0.094975648	1641	0	FEMALE	WHITE	TUMOR FREE	55	Negative	T3	N1c	M0	Stage IIIA	Positive	[Not Available]	Positive	[Not Available]	[Not Available]
TCGA-BH-A0BT	5	4	0.109868329	1386	0	FEMALE	WHITE	[Not Available]	56	Negative	T1c	N1mi	M0	Stage IIA	Positive	[Not Available]	Positive	[Not Available]	Negative
TCGA-BH-A0BZ	4	5	0.060860048	1492	0	FEMALE	WHITE	TUMOR FREE	59	Negative	T3	N1a	M0	Stage IIIA	Positive	[Not Available]	Positive	[Not Available]	Negative
TCGA-BH-A0C3	4	5	0.046338492	1464	0	FEMALE	WHITE	TUMOR FREE	47	Negative	T1c	N0	M0	Stage I	Positive	[Not Available]	Negative	[Not Available]	Negative
TCGA-BH-A0DD	5	2	-0.003018831	1394	0	MALE	WHITE	TUMOR FREE	58	Negative	T2	N1a	M0	Stage IIB	Positive	[Not Available]	Positive	[Not Available]	Positive
TCGA-BH-A0DG	5	4	0.040256885	713	0	FEMALE	BLACK OR AFRICAN AMERICAN	[Not Available]	30	Negative	T2	N0	M0	Stage IIA	Positive	[Not Available]	Negative	[Not Available]	Negative
TCGA-BH-A0DI	4	5	0.215179965	673	0	FEMALE	WHITE	TUMOR FREE	63	Negative	T2	N1a	M0	Stage IIB	Positive	[Not Available]	Positive	[Not Available]	Negative
TCGA-BH-A0DV	4	5	0.246459923	2064	0	FEMALE	WHITE	TUMOR FREE	54	Negative	T2	N2a	M0	Stage IIIA	Positive	[Not Available]	Positive	[Not Available]	Negative
TCGA-BH-A0E2	5	4	0.097588714	435	0	FEMALE	BLACK OR AFRICAN AMERICAN	TUMOR FREE	49	Negative	T2	N2a	M0	Stage IIIA	Positive	90-99%	Positive	<10%	Negative
TCGA-BH-A0H3	4	5	0.138251701	1149	0	FEMALE	WHITE	TUMOR FREE	46	Negative	T1c	N0	M0	Stage I	Positive	[Not Available]	Positive	[Not Available]	[Not Available]
TCGA-BH-A0HA	5	4	0.081421013	1611	0	FEMALE	WHITE	TUMOR FREE	31	Negative	T1c	N0 (i-)	M0	Stage I	Positive	[Not Available]	Positive	[Not Available]	[Not Available]
TCGA-BH-A0HN	2	1	-0.353172344	516	0	FEMALE	WHITE	TUMOR FREE	67	Positive	T1c	N0 (i-)	M0	Stage IA	Positive	90-99%	Positive	90-99%	Equivocal
TCGA-BH-A1EN	2	1	0.073164231	2127	1	FEMALE	WHITE	TUMOR FREE	78	Negative	T2	NX	M0	Stage IIA	Negative	[Not Available]	Negative	[Not Available]	Positive
TCGA-BH-A1EO	5	4	0.13843737	2798	1	FEMALE	WHITE	TUMOR FREE	68	[Not Available]	T1c	N1	M0	Stage IIA	Positive	[Not Available]	Positive	[Not Available]	Negative
TCGA-BH-A1ES	5	1	0.026345635	3462	1	FEMALE	WHITE	WITH TUMOR	35	[Not Available]	T2	N1a	M0	Stage IIB	Positive	[Not Available]	Positive	[Not Available]	Negative
TCGA-BH-A1ET	5	4	0.183335218	2520	1	FEMALE	WHITE	TUMOR FREE	55	[Not Available]	T1	N0	M0	Stage I	Positive	[Not Available]	Positive	[Not Available]	Negative
TCGA-BH-A1EU	4	5	0.16657179	1286	1	FEMALE	WHITE	TUMOR FREE	83	[Not Available]	T1	N0	M0	Stage I	Positive	[Not Available]	Positive	[Not Available]	Negative
TCGA-BH-A1EV	5	1	0.232784633	365	1	FEMALE	WHITE	WITH TUMOR	45	[Not Available]	T3	N1b	M0	Stage IIIA	Positive	[Not Available]	Positive	[Not Available]	Positive
TCGA-BH-A1EW	5	4	0.093411985	1694	1	FEMALE	WHITE	WITH TUMOR	38	[Not Available]	T2	N1b	M0	Stage IIA	Negative	[Not Available]	Negative	[Not Available]	Negative
TCGA-BH-A1EX	5	4	0.161418671	1508	1	FEMALE	WHITE	WITH TUMOR	67	[Not Available]	T2	N1b	M0	Stage IIB	Positive	[Not Available]	Positive	[Not Available]	Positive
TCGA-BH-A1EY	5	2	0.245329597	538	1	FEMALE	WHITE	WITH TUMOR	79	[Not Available]	T2	N0	M0	Stage IIA	Positive	[Not Available]	Positive	[Not Available]	Negative
TCGA-BH-A1F0	3	2	0.722899812	785	1	FEMALE	WHITE	WITH TUMOR	80	[Not Available]	T1a	N1c	M0	Stage IIA	Negative	[Not Available]	Indeterminate	[Not Available]	Negative
TCGA-BH-A1F2	5	2	0.145520374	959	1	FEMALE	WHITE	TUMOR FREE	53	[Not Available]	T4b	N1b	M0	Stage IIIB	Positive	[Not Available]	Positive	[Not Available]	Positive
TCGA-BH-A1F5	5	1	-0.064030651	2712	1	FEMALE	WHITE	TUMOR FREE	62	[Not Available]	T1c	N1a	M0	Stage IIA	Positive	[Not Available]	Positive	[Not Available]	Negative
TCGA-BH-A1F6	3	2	0.79689517	2965	1	FEMALE	WHITE	[Not Available]	51	[Not Available]	T4d	N2a	MX	[Not Available]	Negative	[Not Available]	Negative	[Not Available]	Negative
TCGA-BH-A1F8	5	2	0.176172314	750	1	FEMALE	WHITE	WITH TUMOR	90	[Not Available]	T4b	N2	M0	Stage IIIB	Positive	[Not Available]	Positive	[Not Available]	Positive
TCGA-BH-A1FB	4	5	0.260322856	3669	1	FEMALE	WHITE	WITH TUMOR	60	[Not Available]	T2	N1b	M0	Stage IIB	Positive	[Not Available]	Positive	[Not Available]	Negative
TCGA-BH-A1FC	3	2	0.797178683	3472	1	FEMALE	BLACK OR AFRICAN AMERICAN	TUMOR FREE	78	[Not Available]	T1c	N1b	M0	Stage IIA	Negative	[Not Available]	Negative	[Not Available]	Negative
TCGA-BH-A1FE	4	5	0.117721804	2273	1	FEMALE	WHITE	WITH TUMOR	31	[Not Available]	T2	N1	M0	Stage IIB	Positive	[Not Available]	Positive	[Not Available]	[Not Evaluated]
TCGA-BH-A1FG	5	1	-0.226926978	3738	1	FEMALE	WHITE	[Not Available]	88	[Not Available]	T1c	NX	M0	Stage I	Positive	[Not Available]	Positive	[Not Available]	Negative
TCGA-BH-A1FH	4	5	0.281552445	1123	1	FEMALE	WHITE	WITH TUMOR	47	[Not Available]	T2	N1b	M1	Stage IV	Positive	[Not Available]	Negative	[Not Available]	[Not Evaluated]
TCGA-BH-A1FJ	1	5	0.38880566	1927	1	FEMALE	WHITE	[Not Available]	66	[Not Available]	T3	N1b	M0	Stage IIIA	Negative	[Not Available]	Positive	[Not Available]	[Not Evaluated]
TCGA-BH-A1FL	5	1	0.10654198	1673	1	FEMALE	WHITE	WITH TUMOR	69	[Not Available]	T2	N1b	M0	Stage IIB	Positive	[Not Available]	Positive	[Not Available]	[Not Evaluated]
TCGA-BH-A1FM	5	1	0.093079047	1388	1	FEMALE	WHITE	[Not Available]	44	[Not Available]	T2	N2	M0	Stage IIIA	Positive	[Not Available]	Negative	[Not Available]	[Not Evaluated]
TCGA-BH-A1FN	2	5	0.022667973	2192	1	FEMALE	WHITE	WITH TUMOR	34	[Not Available]	T2	N0	M0	Stage IIA	Positive	[Not Available]	Positive	[Not Available]	[Not Evaluated]
TCGA-BH-A1FR	1	2	0.587649888	4398	1	FEMALE	WHITE	WITH TUMOR	73	[Not Available]	T4b	N1a	M0	Stage IIIB	Positive	[Not Available]	Positive	[Not Available]	[Not Evaluated]
TCGA-BH-A1FU	3	4	0.330031828	2192	1	FEMALE	WHITE	WITH TUMOR	44	[Not Available]	T1c	N0	M0	Stage IA	Negative	[Not Available]	Negative	[Not Available]	[Not Evaluated]
TCGA-BH-A201	4	5	0.135764427	856	0	FEMALE	WHITE	TUMOR FREE	64	[Not Available]	T1	N0	M0	Stage IA	Positive	[Not Available]	Positive	[Not Available]	Negative
TCGA-BH-A202	5	2	0.05251075	795	0	FEMALE	WHITE	[Not Available]	60	[Not Available]	T2	N0	M0	Stage II	Positive	[Not Available]	Positive	[Not Available]	Positive
TCGA-BH-A203	5	2	-0.03999231	1174	1	FEMALE	WHITE	WITH TUMOR	78	[Not Available]	T2	N1b	M0	Stage IIB	[Not Evaluated]	[Not Available]	[Not Evaluated]	[Not Available]	[Not Evaluated]
TCGA-BH-A204	2	1	-0.286827862	2534	1	FEMALE	WHITE	[Not Available]	80	[Not Available]	T2	N1b	M0	Stage IIB	[Not Evaluated]	[Not Available]	[Not Evaluated]	[Not Available]	[Not Evaluated]
TCGA-BH-A208	5	3	-0.132257483	1759	1	FEMALE	WHITE	TUMOR FREE	48	[Not Available]	T2	N1b	M0	Stage IIB	[Not Evaluated]	[Not Available]	[Not Evaluated]	[Not Available]	[Not Evaluated]
TCGA-BH-A209	2	3	-0.250635646	3959	1	FEMALE	BLACK OR AFRICAN AMERICAN	TUMOR FREE	77	[Not Available]	T1c	N0	M0	Stage I	Positive	[Not Available]	Positive	[Not Available]	[Not Evaluated]
TCGA-BH-A28O	4	5	0.420626833	324	0	FEMALE	WHITE	TUMOR FREE	50	Negative	T3a	N3	M0	Stage IIIC	Positive	[Not Available]	Positive	[Not Available]	Negative
TCGA-BH-A28Q	4	5	0.10001459	196	0	FEMALE	WHITE	TUMOR FREE	46	[Not Available]	T2	N1a	M0	Stage IIB	Positive	[Not Available]	Positive	[Not Available]	Negative
TCGA-BH-A2L8	4	5	0.28688521	612	0	FEMALE	WHITE	TUMOR FREE	45	Negative	T2	N0 (i-)	M0	Stage IIA	Positive	70-79%	Positive	80-89%	Negative
TCGA-BH-A42T	4	2	0.121271004	320	1	FEMALE	BLACK OR AFRICAN AMERICAN	TUMOR FREE	75	Negative	T2	N0 (i+)	M0	Stage IIA	Positive	[Not Available]	Positive	[Not Available]	Positive
TCGA-BH-A42U	4	5	0.437877002	3324	0	FEMALE	BLACK OR AFRICAN AMERICAN	[Unknown]	80	Negative	T1a	N0	MX	Stage IA	Negative	[Not Available]	Negative	[Not Available]	Negative
TCGA-BH-A42V	4	5	0.444303958	272	0	FEMALE	BLACK OR AFRICAN AMERICAN	TUMOR FREE	41	Positive	T1c	N1mi	M0	Stage IB	Positive	[Not Available]	Positive	[Not Available]	Negative
TCGA-BH-A6R8	2	1	-0.234674633	293	0	FEMALE	BLACK OR AFRICAN AMERICAN	TUMOR FREE	46	Negative	T2	N0	M0	Stage IIA	Positive	[Not Available]	Positive	[Not Available]	[Not Evaluated]
TCGA-BH-A6R9	3	4	0.435519619	160	0	FEMALE	WHITE	TUMOR FREE	61	Negative	T2	N0	M0	Stage IIA	Negative	[Not Available]	Positive	[Not Available]	Negative
TCGA-BH-A8FY	1	2	0.503020302	295	1	FEMALE	WHITE	TUMOR FREE	87	Negative	T1c	N0 (i+)	M0	Stage IA	Positive	[Not Available]	Positive	[Not Available]	Negative
TCGA-BH-A8FZ	4	5	0.404630408	574	0	FEMALE	WHITE	TUMOR FREE	58	Negative	T1b	N0	M0	Stage IA	Positive	[Not Available]	Positive	[Not Available]	Equivocal
TCGA-BH-A8G0	4	5	0.406536107	662	0	FEMALE	WHITE	TUMOR FREE	54	Negative	T2	N1a	M0	Stage IIB	Positive	[Not Available]	Positive	[Not Available]	Negative
TCGA-BH-AB28	4	5	0.287240597	287	0	FEMALE	WHITE	TUMOR FREE	53	Negative	T3	N1a	M0	Stage IIIA	Positive	[Not Available]	Positive	[Not Available]	Negative
TCGA-C8-A1HE	5	1	0.108166886	375	0	FEMALE	ASIAN	TUMOR FREE	59	Negative	T2	N0	M0	Stage IIA	Positive	[Not Available]	Positive	[Not Available]	Equivocal
TCGA-C8-A1HF	2	3	-0.076663921	332	0	FEMALE	ASIAN	TUMOR FREE	48	Negative	T2	N0	M0	Stage IIA	Negative	[Not Available]	Positive	[Not Available]	Positive
TCGA-C8-A1HG	2	3	-0.113930639	345	0	FEMALE	ASIAN	TUMOR FREE	50	Negative	T2	N0	M0	Stage IIA	Positive	[Not Available]	Positive	[Not Available]	Negative
TCGA-C8-A1HI	5	4	0.111847765	343	0	FEMALE	ASIAN	TUMOR FREE	40	Negative	T2	N2	M0	Stage IIIA	Positive	[Not Available]	Positive	[Not Available]	Negative
TCGA-C8-A1HJ	3	2	0.790035095	5	0	FEMALE	ASIAN	TUMOR FREE	53	Negative	T2	N0	M0	Stage IIA	Negative	[Not Available]	Negative	[Not Available]	Negative
TCGA-C8-A1HK	2	5	0.129596388	366	0	FEMALE	ASIAN	TUMOR FREE	53	Negative	T2	N1	M0	Stage IIB	Negative	[Not Available]	Negative	[Not Available]	Positive
TCGA-C8-A1HL	5	1	-0.086427589	317	0	FEMALE	ASIAN	TUMOR FREE	38	Negative	T3	N1	M0	Stage IIIA	Positive	[Not Available]	Negative	[Not Available]	Equivocal
TCGA-C8-A1HM	2	5	0.160774073	70	0	FEMALE	ASIAN	TUMOR FREE	74	Negative	T2	N0	M0	Stage IIA	Positive	[Not Available]	Positive	[Not Available]	Negative
TCGA-C8-A1HN	2	1	-0.062193624	99	0	FEMALE	ASIAN	TUMOR FREE	56	Negative	T2	N0	M0	Stage IIA	Positive	[Not Available]	Positive	[Not Available]	Equivocal
TCGA-C8-A26V	5	1	-0.01659886	9	0	FEMALE	ASIAN	TUMOR FREE	47	Negative	T3	N2	M0	Stage IIIA	Positive	[Not Available]	Positive	[Not Available]	Negative
TCGA-C8-A26W	5	4	0.045003324	7	0	FEMALE	ASIAN	TUMOR FREE	58	Negative	T2	N1	M0	Stage IIB	Positive	[Not Available]	Positive	[Not Available]	Equivocal
TCGA-C8-A26X	2	3	0.007926385	11	0	FEMALE	ASIAN	TUMOR FREE	58	Negative	T1	N1	M0	Stage IIA	Negative	[Not Available]	Negative	[Not Available]	Negative
TCGA-C8-A26Y	2	3	-0.220928842	13	0	FEMALE	ASIAN	TUMOR FREE	90	Negative	T2	N0	M0	Stage IIA	Negative	[Not Available]	Negative	[Not Available]	Negative
TCGA-C8-A26Z	5	1	-0.006696105	252	0	FEMALE	ASIAN	TUMOR FREE	59	Negative	T2	N0	M0	Stage IIA	Positive	[Not Available]	Positive	[Not Available]	Negative
TCGA-C8-A273	5	1	-0.058364771	294	0	FEMALE	ASIAN	TUMOR FREE	29	Negative	T2	N1	M0	Stage IIB	Positive	[Not Available]	Positive	[Not Available]	Negative
TCGA-C8-A274	5	1	-0.091708046	290	0	FEMALE	ASIAN	TUMOR FREE	63	Negative	T2	N0	M0	Stage IIA	Positive	[Not Available]	Positive	[Not Available]	Negative
TCGA-C8-A275	2	3	0.072140276	1	0	FEMALE	ASIAN	TUMOR FREE	56	Negative	T1	N1	M0	Stage IIA	[Not Evaluated]	[Not Available]	[Not Evaluated]	[Not Available]	[Not Evaluated]
TCGA-C8-A278	2	3	0.018601241	289	0	FEMALE	ASIAN	TUMOR FREE	61	Negative	T2	N2	M0	Stage IIIA	Negative	[Not Available]	Negative	[Not Available]	Positive
TCGA-C8-A27A	2	1	-0.244346512	371	0	FEMALE	ASIAN	TUMOR FREE	48	Negative	T2	N1	M0	Stage IIB	Positive	[Not Available]	Positive	[Not Available]	Negative
TCGA-C8-A27B	3	2	0.804350331	30	0	FEMALE	ASIAN	TUMOR FREE	48	Negative	T3	N0	M0	Stage IIB	Negative	[Not Available]	Negative	[Not Available]	Negative
TCGA-C8-A3M7	4	5	0.359607269	1	0	FEMALE	ASIAN	TUMOR FREE	60	Negative	T4b	N0	M0	Stage IIIB	Negative	[Not Available]	Negative	[Not Available]	Negative
TCGA-C8-A3M8	2	1	-0.039605884	7	0	FEMALE	ASIAN	TUMOR FREE	68	Negative	T1c	N0	M0	Stage IA	Positive	[Not Available]	Positive	[Not Available]	Positive
TCGA-C8-A8HP	2	3	-0.171232084	396	0	FEMALE	ASIAN	TUMOR FREE	59	Negative	T2	N2	M0	Stage IIIA	Negative	[Not Available]	Negative	[Not Available]	Positive
TCGA-C8-A8HQ	4	5	0.202003805	380	0	FEMALE	ASIAN	TUMOR FREE	53	Negative	T2	N1	M0	Stage IIB	Positive	[Not Available]	Positive	[Not Available]	Negative
TCGA-C8-A8HR	4	5	0.38861536	408	0	FEMALE	ASIAN	TUMOR FREE	49	Negative	T3	N2	M0	Stage IIIA	[Not Evaluated]	[Not Available]	[Not Evaluated]	[Not Available]	[Not Evaluated]
TCGA-D8-A1J8	5	2	0.102482993	431	0	FEMALE	WHITE	TUMOR FREE	77	Negative	T2	N1a	M0	Stage IIB	Positive	70-79%	Positive	70-79%	Negative
TCGA-D8-A1J9	5	2	0.148130356	532	0	FEMALE	WHITE	TUMOR FREE	48	Negative	T1c	N0	M0	Stage IA	Positive	[Not Available]	Negative	[Not Available]	Positive
TCGA-D8-A1JA	2	5	0.077178094	502	0	FEMALE	WHITE	TUMOR FREE	60	Negative	T4b	NX	M0	[Not Available]	Negative	<10%	Negative	[Not Available]	Positive
TCGA-D8-A1JB	4	5	0.192911177	569	0	FEMALE	WHITE	TUMOR FREE	54	Negative	T2	N1a	M0	Stage IIB	Positive	[Not Available]	Positive	[Not Available]	Equivocal
TCGA-D8-A1JC	5	2	0.114608391	480	0	FEMALE	WHITE	TUMOR FREE	59	Negative	T2	N2a	M0	Stage IIIA	Positive	[Not Available]	Positive	[Not Available]	Negative
TCGA-D8-A1JD	5	4	0.265194917	552	0	FEMALE	WHITE	TUMOR FREE	41	Negative	T2	N1a	M0	Stage IIB	Positive	[Not Available]	Positive	[Not Available]	Negative
TCGA-D8-A1JE	5	1	0.20990205	575	0	FEMALE	WHITE	TUMOR FREE	62	Negative	T1c	N1a	M0	Stage IIA	Positive	[Not Available]	Positive	[Not Available]	Negative
TCGA-D8-A1JF	2	3	-0.06424332	366	0	FEMALE	WHITE	TUMOR FREE	79	Negative	T1c	N2a	M0	Stage IIIA	Negative	[Not Available]	Negative	[Not Available]	Negative
TCGA-D8-A1JG	2	3	-0.225594004	366	0	FEMALE	WHITE	TUMOR FREE	62	Negative	T2	N0	M0	Stage IIA	Negative	[Not Available]	Negative	[Not Available]	Equivocal
TCGA-D8-A1JH	4	5	0.13025364	426	0	FEMALE	WHITE	TUMOR FREE	56	Negative	T1c	N0	M0	Stage IA	Positive	[Not Available]	Positive	[Not Available]	Negative
TCGA-D8-A1JI	1	2	0.641417526	577	0	FEMALE	WHITE	TUMOR FREE	54	Negative	T1c	N1a	MX	Stage IIA	Positive	[Not Available]	Positive	[Not Available]	Negative
TCGA-D8-A1JJ	5	2	0.251327774	611	0	FEMALE	WHITE	TUMOR FREE	54	Negative	T2	N0	M0	Stage IIA	Positive	[Not Available]	Positive	[Not Available]	Negative
TCGA-D8-A1JK	3	2	0.536101307	612	0	FEMALE	WHITE	[Not Available]	90	Negative	T2	N0	M0	Stage IIA	Negative	[Not Available]	Positive	<10%	Negative
TCGA-D8-A1JL	3	2	0.762949326	611	0	FEMALE	WHITE	TUMOR FREE	72	Negative	T2	N0	M0	Stage IIA	Negative	[Not Available]	Negative	[Not Available]	Negative
TCGA-D8-A1JN	2	1	-0.249629461	620	0	FEMALE	WHITE	TUMOR FREE	80	Negative	T3	N3a	MX	Stage IIIC	Positive	[Not Available]	Positive	<10%	Indeterminate
TCGA-D8-A1JP	5	2	0.197887912	639	0	FEMALE	WHITE	[Not Available]	73	Negative	T1c	N0	M0	Stage IA	Positive	[Not Available]	Positive	<10%	Negative
TCGA-D8-A1JS	1	2	0.458622158	371	0	FEMALE	WHITE	TUMOR FREE	77	Negative	T1c	N0	M0	Stage IA	Positive	[Not Available]	Positive	[Not Available]	Negative
TCGA-D8-A1JT	1	5	0.424669924	405	0	FEMALE	WHITE	TUMOR FREE	70	Negative	T2	N0	M0	Stage IIA	Positive	70-79%	Positive	70-79%	Equivocal
TCGA-D8-A1JU	4	5	0.208841543	447	0	FEMALE	WHITE	TUMOR FREE	51	Negative	T1c	N0	M0	Stage IA	Positive	[Not Available]	Positive	[Not Available]	Negative
TCGA-D8-A1X5	5	2	0.101091092	565	0	FEMALE	WHITE	TUMOR FREE	81	Negative	T2	N3a	MX	Stage IIIC	Positive	[Not Available]	Positive	[Not Available]	Positive
TCGA-D8-A1X6	1	2	0.411462527	541	0	FEMALE	WHITE	TUMOR FREE	80	Negative	T3	N2a	MX	Stage IIIA	Positive	[Not Available]	Positive	[Not Available]	Negative
TCGA-D8-A1X7	5	1	-0.222063522	509	0	FEMALE	WHITE	[Not Available]	40	Negative	T2	N0	MX	Stage IIA	Positive	[Not Available]	Positive	[Not Available]	Negative
TCGA-D8-A1X8	5	4	0.085061809	783	0	FEMALE	WHITE	TUMOR FREE	62	Negative	T1c	N2a	M0	Stage IIIA	Positive	[Not Available]	Indeterminate	[Not Available]	Negative
TCGA-D8-A1X9	5	1	0.190706381	727	0	FEMALE	WHITE	TUMOR FREE	66	[Not Available]	T2	N1a	M0	Stage IIB	Positive	[Not Available]	Positive	[Not Available]	Indeterminate
TCGA-D8-A1XA	5	1	0.016843692	839	0	FEMALE	WHITE	TUMOR FREE	64	Negative	T1c	N0	M0	Stage IA	Positive	[Not Available]	Positive	[Not Available]	Equivocal
TCGA-D8-A1XB	5	4	0.063493279	552	0	FEMALE	WHITE	TUMOR FREE	62	Negative	T2	N1a	M0	Stage IIB	Positive	[Not Available]	Positive	[Not Available]	Negative
TCGA-D8-A1XC	1	2	0.70593594	377	1	FEMALE	WHITE	TUMOR FREE	85	Negative	T4b	N1a	M0	Stage IIIB	Positive	[Not Available]	Positive	[Not Available]	Negative
TCGA-D8-A1XD	5	1	0.148065307	522	0	FEMALE	WHITE	TUMOR FREE	36	Negative	T1c	N2a	M0	Stage IIIA	Positive	[Not Available]	Positive	[Not Available]	Negative
TCGA-D8-A1XF	2	1	-0.191509018	463	0	FEMALE	WHITE	TUMOR FREE	45	[Not Available]	T2	N0	M0	Stage IIA	Positive	[Not Available]	Positive	[Not Available]	Negative
TCGA-D8-A1XG	1	5	0.544640059	448	0	FEMALE	WHITE	TUMOR FREE	86	Negative	T4b	N1a	M0	Stage IIIB	Positive	[Not Available]	Negative	[Not Available]	Negative
TCGA-D8-A1XJ	5	2	0.134385216	664	0	FEMALE	WHITE	TUMOR FREE	76	Negative	T3	N1a	MX	Stage IIIA	Positive	[Not Available]	Positive	[Not Available]	Positive
TCGA-D8-A1XK	3	2	0.80141182	441	0	FEMALE	WHITE	TUMOR FREE	55	Negative	T2	N1a	MX	Stage IIB	Negative	[Not Available]	Negative	[Not Available]	Negative
TCGA-D8-A1XL	2	1	0.166782798	606	0	FEMALE	WHITE	TUMOR FREE	34	Negative	T2	N1a	MX	Stage IIB	Positive	[Not Available]	Positive	[Not Available]	Equivocal
TCGA-D8-A1XM	5	4	0.194097783	538	0	FEMALE	WHITE	TUMOR FREE	57	Negative	T1c	N0	M0	Stage IA	Positive	[Not Available]	Positive	[Not Available]	Negative
TCGA-D8-A1XO	5	4	0.253636603	473	0	FEMALE	WHITE	TUMOR FREE	56	Negative	T2	N1a	M0	Stage IIB	Positive	[Not Available]	Positive	[Not Available]	Negative
TCGA-D8-A1XQ	3	2	0.769138226	499	0	FEMALE	WHITE	TUMOR FREE	69	Negative	T2	N0	M0	Stage IIA	Negative	[Not Available]	Negative	<10%	Negative
TCGA-D8-A1XR	5	1	-0.205117473	482	0	FEMALE	WHITE	TUMOR FREE	56	Negative	T2	N1a	M0	Stage IIB	Positive	[Not Available]	Positive	[Not Available]	Negative
TCGA-D8-A1XS	5	2	0.230884782	496	0	MALE	WHITE	TUMOR FREE	48	Negative	T2	N3a	M0	Stage IIIC	Positive	[Not Available]	Positive	[Not Available]	Positive
TCGA-D8-A1XT	2	3	-0.249750019	193	0	FEMALE	WHITE	TUMOR FREE	61	Negative	T1c	N1a	M0	Stage IIA	Negative	[Not Available]	Negative	[Not Available]	Positive
TCGA-D8-A1XU	5	4	0.228506703	395	0	FEMALE	WHITE	TUMOR FREE	56	Negative	T1c	N0	M0	Stage IA	Positive	[Not Available]	Positive	[Not Available]	Negative
TCGA-D8-A1XV	1	2	0.695252444	461	0	FEMALE	WHITE	TUMOR FREE	84	Negative	T2	N0	M0	Stage IIA	Positive	[Not Available]	Positive	[Not Available]	Equivocal
TCGA-D8-A1XW	3	2	0.782851248	385	0	FEMALE	WHITE	TUMOR FREE	53	Negative	T2	N0	M0	Stage IIA	Negative	[Not Available]	Positive	<10%	Negative
TCGA-D8-A1XY	5	4	0.286498506	503	0	FEMALE	WHITE	TUMOR FREE	74	[Not Available]	T2	N0	MX	Stage IIA	Positive	[Not Available]	Positive	[Not Available]	Positive
TCGA-D8-A1XZ	5	2	-0.036607731	466	0	FEMALE	WHITE	TUMOR FREE	81	Negative	T1c	N2a	MX	Stage IIIA	Positive	[Not Available]	Negative	[Not Available]	Negative
TCGA-D8-A1Y0	5	4	0.115947283	472	0	FEMALE	WHITE	TUMOR FREE	65	[Not Available]	T1c	N2a	MX	Stage IIIA	Positive	[Not Available]	Positive	[Not Available]	Negative
TCGA-D8-A1Y1	5	2	0.232849343	302	1	FEMALE	WHITE	TUMOR FREE	80	[Not Available]	T3	N1a	MX	Stage IIIA	Positive	[Not Available]	Positive	[Not Available]	Negative
TCGA-D8-A1Y2	5	2	0.192061634	433	0	FEMALE	WHITE	TUMOR FREE	71	Negative	T2	N0	MX	Stage IIA	Positive	[Not Available]	Positive	<10%	Indeterminate
TCGA-D8-A1Y3	2	1	0.22000438	430	0	FEMALE	WHITE	TUMOR FREE	61	Negative	T2	N2a	MX	Stage IIIA	Positive	[Not Available]	Positive	[Not Available]	Indeterminate
TCGA-D8-A27E	1	2	0.663992547	530	0	FEMALE	WHITE	TUMOR FREE	66	Negative	T1c	N0	M0	Stage IA	Positive	[Not Available]	Positive	<10%	Negative
TCGA-D8-A27F	3	2	0.79888878	488	0	FEMALE	WHITE	TUMOR FREE	40	Negative	T2	N0	M0	Stage IIA	Negative	[Not Available]	Negative	[Not Available]	Negative
TCGA-D8-A27G	5	4	-0.01294103	409	0	FEMALE	WHITE	TUMOR FREE	75	Negative	T2	N0	M0	Stage IIA	Positive	[Not Available]	Positive	[Not Available]	Equivocal
TCGA-D8-A27H	3	2	0.719873014	397	0	FEMALE	WHITE	TUMOR FREE	72	Negative	T2	N0	M0	Stage IIA	Negative	[Not Available]	Negative	[Not Available]	Negative
TCGA-D8-A27I	4	5	0.30991538	439	0	FEMALE	WHITE	TUMOR FREE	58	Negative	T1c	N2a	M0	Stage IIIA	Positive	[Not Available]	Positive	[Not Available]	Negative
TCGA-D8-A27K	4	5	0.059544459	287	0	FEMALE	WHITE	TUMOR FREE	47	Negative	T2	N1a	M0	Stage IIB	Positive	[Not Available]	Positive	[Not Available]	Negative
TCGA-D8-A27L	4	5	0.087861314	499	0	FEMALE	WHITE	TUMOR FREE	49	Negative	T1c	N2a	M0	Stage IIIA	Positive	[Not Available]	Positive	[Not Available]	Negative
TCGA-D8-A27M	3	2	0.742677887	410	0	FEMALE	WHITE	TUMOR FREE	59	Negative	T1c	N0	M0	Stage IA	Negative	[Not Available]	Negative	[Not Available]	Negative
TCGA-D8-A27N	5	2	0.125230869	146	0	FEMALE	WHITE	TUMOR FREE	36	Negative	T2	N2a	M0	Stage IIIA	Positive	[Not Available]	Positive	[Not Available]	Positive
TCGA-D8-A27P	5	4	0.037796188	23	0	FEMALE	WHITE	TUMOR FREE	64	Negative	T1c	N0	M0	Stage IA	Positive	[Not Available]	Positive	[Not Available]	Negative
TCGA-D8-A27R	2	5	0.025446094	307	0	FEMALE	WHITE	TUMOR FREE	41	Negative	T2	N3a	M0	Stage IIIC	Positive	[Not Available]	Positive	[Not Available]	Equivocal
TCGA-D8-A27T	4	5	0.115477826	398	0	FEMALE	WHITE	TUMOR FREE	53	Negative	T2	N3a	M0	Stage IIIC	Positive	[Not Available]	Positive	[Not Available]	Negative
TCGA-D8-A27V	5	4	0.024192791	381	0	FEMALE	WHITE	TUMOR FREE	62	Negative	T2	N0	M0	Stage IIA	Positive	[Not Available]	Positive	<10%	Negative
TCGA-D8-A27W	5	2	-0.00868331	373	0	FEMALE	WHITE	TUMOR FREE	55	Negative	T4b	N0	M0	Stage IIIB	Positive	[Not Available]	Positive	[Not Available]	Equivocal
TCGA-D8-A3Z5	4	5	0.399982454	1015	0	FEMALE	WHITE	TUMOR FREE	54	Negative	T2	N3a	M0	Stage IIIC	Positive	[Not Available]	Positive	[Not Available]	Negative
TCGA-D8-A3Z6	4	5	0.167452677	563	0	FEMALE	WHITE	TUMOR FREE	56	Negative	T3	N3a	M0	Stage IIIC	Positive	[Not Available]	Positive	[Not Available]	Negative
TCGA-D8-A4Z1	4	5	0.421422767	659	0	FEMALE	WHITE	TUMOR FREE	68	Negative	T1c	N0	M0	Stage IA	Positive	70-79%	Positive	10-19%	Negative
TCGA-D8-A73U	4	5	0.242480428	492	0	FEMALE	WHITE	WITH TUMOR	88	Negative	T2	N0	M0	Stage IIA	Positive	70-79%	Positive	70-79%	Negative
TCGA-D8-A73W	1	5	0.280997203	244	0	FEMALE	WHITE	[Unknown]	79	Negative	T3	N1a	MX	Stage IIIA	Positive	70-79%	Negative	[Not Available]	Negative
TCGA-D8-A73X	4	5	0.232135691	368	0	FEMALE	WHITE	TUMOR FREE	53	Negative	T2	N0	M0	Stage IIA	Positive	70-79%	Positive	70-79%	Negative
TCGA-E2-A14N	3	2	0.760117318	1434	0	FEMALE	WHITE	TUMOR FREE	37	Negative	T2	N1	M0	Stage IIB	Negative	[Not Available]	Negative	[Not Available]	Negative
TCGA-E2-A14U	4	5	0.41023968	1318	0	FEMALE	WHITE	TUMOR FREE	74	Negative	T1c	N0	M0	Stage I	Positive	[Not Available]	Positive	[Not Available]	Equivocal
TCGA-E2-A15I	5	4	0.059467083	530	0	FEMALE	WHITE	TUMOR FREE	44	Negative	T2	N0	M0	Stage IIA	Positive	90-99%	Positive	90-99%	Equivocal
TCGA-E2-A15J	5	1	-0.141613429	590	0	FEMALE	WHITE	TUMOR FREE	51	Negative	T1c	N0	M0	Stage I	Positive	[Not Available]	Positive	[Not Available]	Equivocal
TCGA-E2-A15K	5	2	0.023380757	275	0	FEMALE	WHITE	TUMOR FREE	58	Negative	T2	N1a	M0	Stage IIB	Positive	[Not Available]	Positive	[Not Available]	Equivocal
TCGA-E2-A1AZ	3	2	0.770807953	1841	0	FEMALE	WHITE	TUMOR FREE	63	Negative	T2	N1a	M0	Stage IIB	Negative	[Not Available]	Negative	[Not Available]	Indeterminate
TCGA-E2-A1B0	3	2	0.419516724	1631	0	FEMALE	WHITE	TUMOR FREE	50	Negative	T2	N2	M0	Stage IIIA	Negative	[Not Available]	Negative	[Not Available]	Positive
TCGA-E2-A1B1	4	5	0.210450917	1613	0	FEMALE	WHITE	TUMOR FREE	45	Negative	T2	N1	M0	Stage IIB	Positive	[Not Available]	Positive	[Not Available]	Equivocal
TCGA-E2-A1B4	5	4	0.052050806	1004	1	FEMALE	WHITE	TUMOR FREE	74	Negative	T1c	N2a	M0	Stage IIIA	Positive	[Not Available]	Positive	[Not Available]	Negative
TCGA-E2-A1B5	4	5	0.107748739	984	0	FEMALE	WHITE	TUMOR FREE	46	Negative	T2	N0	M0	Stage IIA	Positive	[Not Available]	Positive	[Not Available]	Negative
TCGA-E2-A1B6	3	2	0.759715658	867	0	FEMALE	WHITE	TUMOR FREE	44	Negative	T2	N0	M0	Stage IIA	Negative	[Not Available]	Negative	[Not Available]	Equivocal
TCGA-E2-A1BC	5	4	0.02627658	501	0	FEMALE	[Not Available]	TUMOR FREE	63	Positive	T1c	N0	M0	Stage IA	Positive	[Not Available]	Positive	[Not Available]	Negative
TCGA-E2-A1BD	4	5	0.035892216	520	0	FEMALE	WHITE	TUMOR FREE	53	Negative	T2	N0	M0	Stage IIA	Positive	[Not Available]	Positive	[Not Available]	Equivocal
TCGA-E2-A1IE	5	1	-0.240980659	1165	0	FEMALE	WHITE	TUMOR FREE	61	Negative	T2	N1	M0	Stage IIB	Positive	[Not Available]	Positive	[Not Available]	Equivocal
TCGA-E2-A1IF	4	5	0.226482825	1138	0	FEMALE	WHITE	TUMOR FREE	74	Negative	T1c	N0	M0	Stage I	Positive	[Not Available]	Positive	[Not Available]	Negative
TCGA-E2-A1IG	5	1	0.123782989	997	0	FEMALE	WHITE	TUMOR FREE	45	Negative	T2	N1mi	M0	Stage IIB	Positive	[Not Available]	Positive	[Not Available]	Negative
TCGA-E2-A1IH	4	5	0.115389419	1026	0	FEMALE	WHITE	TUMOR FREE	80	Negative	T1c	N0	M0	Stage I	Positive	[Not Available]	Positive	[Not Available]	Equivocal
TCGA-E2-A1II	3	2	0.797550395	1025	0	FEMALE	WHITE	TUMOR FREE	51	Negative	T1c	N0	M0	Stage I	Negative	[Not Available]	Positive	[Not Available]	Negative
TCGA-E2-A1IJ	4	5	0.140316617	865	0	FEMALE	WHITE	TUMOR FREE	57	Negative	T1c	N0	M0	Stage I	Positive	90-99%	Positive	90-99%	Equivocal
TCGA-E2-A1IK	1	5	0.441182193	689	0	FEMALE	WHITE	TUMOR FREE	71	Negative	T1c	N1mi	M0	Stage IIA	Positive	[Not Available]	Positive	[Not Available]	Negative
TCGA-E2-A1IL	5	4	0.138983023	118	0	FEMALE	WHITE	[Not Available]	78	Negative	T1c	N1a	M0	Stage IIA	Positive	[Not Available]	Positive	[Not Available]	Negative
TCGA-E2-A1IN	5	4	0.253742506	675	0	FEMALE	WHITE	TUMOR FREE	60	Negative	T1c	N0	M0	Stage I	Positive	[Not Available]	Positive	[Not Available]	Negative
TCGA-E2-A1IO	4	5	0.099915602	638	0	FEMALE	WHITE	TUMOR FREE	37	Negative	T1c	N0	M0	Stage I	Positive	[Not Available]	Positive	[Not Available]	Equivocal
TCGA-E2-A1IU	5	4	0.045904557	337	0	FEMALE	WHITE	TUMOR FREE	60	Negative	T1c	N0 (mol+)	M0	Stage IA	Positive	[Not Available]	Positive	[Not Available]	Negative
TCGA-E2-A1L6	4	5	0.121988215	1648	0	FEMALE	WHITE	TUMOR FREE	44	Negative	T1c	N1mi	M0	Stage IIA	Positive	[Not Available]	Positive	[Not Available]	Negative
TCGA-E2-A1L7	3	2	0.374440951	834	0	FEMALE	WHITE	TUMOR FREE	40	Negative	T2	N2	M0	Stage IIIA	Negative	[Not Available]	Negative	[Not Available]	Negative
TCGA-E2-A1L8	5	4	0.152895979	1205	0	FEMALE	BLACK OR AFRICAN AMERICAN	TUMOR FREE	52	Negative	T2	N1a	M0	Stage IIB	Positive	[Not Available]	Positive	[Not Available]	Equivocal
TCGA-E2-A1L9	5	4	0.238443886	598	0	FEMALE	WHITE	TUMOR FREE	40	Negative	T1c	N1mi	M0	Stage IIA	Positive	80-89%	Positive	80-89%	Negative
TCGA-E2-A1LA	2	5	0.044374682	748	0	FEMALE	[Not Available]	TUMOR FREE	59	Negative	T1c	N1a	M0	Stage IIA	Positive	[Not Available]	Positive	[Not Available]	Equivocal
TCGA-E2-A1LB	2	5	0.100714599	1231	0	FEMALE	BLACK OR AFRICAN AMERICAN	TUMOR FREE	41	Negative	T2	N1	M0	Stage IIB	Negative	[Not Available]	Negative	[Not Available]	Positive
TCGA-E2-A1LE	2	4	0.017459985	879	1	FEMALE	WHITE	TUMOR FREE	71	Negative	T2	N3a	M0	Stage IIIC	Negative	[Not Available]	Negative	[Not Available]	Positive
TCGA-E2-A1LG	3	2	0.806702767	574	0	FEMALE	BLACK OR AFRICAN AMERICAN	TUMOR FREE	50	Negative	T2	N0	M0	Stage IIA	Negative	[Not Available]	Negative	[Not Available]	Equivocal
TCGA-E2-A1LH	3	2	0.790779524	3247	0	FEMALE	WHITE	TUMOR FREE	59	Negative	T1c	N0	M0	Stage I	Negative	[Not Available]	Negative	[Not Available]	Negative
TCGA-E2-A1LI	3	2	0.789984412	3121	0	FEMALE	WHITE	TUMOR FREE	57	Close	T2	N1	M0	Stage IIB	Negative	[Not Available]	Negative	[Not Available]	Equivocal
TCGA-E2-A1LK	3	2	0.802421907	266	1	FEMALE	BLACK OR AFRICAN AMERICAN	WITH TUMOR	84	Negative	T4b	N3a	M0	Stage IIIC	Negative	[Not Available]	Negative	[Not Available]	Equivocal
TCGA-E2-A1LL	3	2	0.754175477	1309	0	FEMALE	BLACK OR AFRICAN AMERICAN	TUMOR FREE	73	Negative	T3	N2a	MX	Stage IIIA	Negative	[Not Available]	Negative	[Not Available]	Negative
TCGA-E2-A1LS	3	2	0.752885571	470	0	FEMALE	WHITE	TUMOR FREE	46	Negative	T1c	N0	M0	Stage IA	Negative	[Not Available]	Negative	[Not Available]	Negative
TCGA-E2-A2P5	4	2	0.128424364	515	0	FEMALE	BLACK OR AFRICAN AMERICAN	TUMOR FREE	78	Negative	T2	N3	M0	Stage IIIC	Positive	[Not Available]	Positive	[Not Available]	[Not Evaluated]
TCGA-E2-A2P6	1	2	0.280436288	168	0	FEMALE	[Not Available]	TUMOR FREE	77	Positive	T2	N1	M0	Stage IIB	Positive	[Not Available]	Positive	[Not Available]	[Not Evaluated]
TCGA-E2-A3DX	4	5	0.356962579	478	0	FEMALE	WHITE	TUMOR FREE	43	Positive	T2	N3	M0	Stage IIIC	Positive	[Not Available]	Positive	[Not Available]	[Not Evaluated]
TCGA-E2-A56Z	2	1	0.001669281	252	0	FEMALE	BLACK OR AFRICAN AMERICAN	TUMOR FREE	69	Negative	T2	N1a	M0	Stage IIB	Positive	10-19%	Positive	<10%	Equivocal
TCGA-E2-A570	4	5	0.243833422	931	0	FEMALE	BLACK OR AFRICAN AMERICAN	TUMOR FREE	47	Negative	T1c	N1mi	M0	Stage IB	Positive	[Not Available]	Positive	[Not Available]	Equivocal
TCGA-E2-A572	2	1	-0.125668317	1208	0	FEMALE	BLACK OR AFRICAN AMERICAN	TUMOR FREE	72	Negative	T2	N2	M0	Stage IIIA	Positive	[Not Available]	Positive	[Not Available]	Equivocal
TCGA-E2-A573	3	2	0.80645575	1062	0	FEMALE	BLACK OR AFRICAN AMERICAN	TUMOR FREE	48	Negative	T1c	N0	M0	Stage IA	Negative	[Not Available]	Negative	[Not Available]	Equivocal
TCGA-E2-A574	3	2	0.803184802	808	0	FEMALE	BLACK OR AFRICAN AMERICAN	TUMOR FREE	44	Negative	T2	N0	M0	Stage IIA	Negative	[Not Available]	Negative	[Not Available]	Equivocal
TCGA-E2-A576	2	1	0.181377108	1043	0	FEMALE	BLACK OR AFRICAN AMERICAN	TUMOR FREE	69	Negative	T1c	N0	MX	Stage IA	Positive	[Not Available]	Positive	[Not Available]	Equivocal
TCGA-E2-A9RU	2	1	0.14034505	391	0	FEMALE	BLACK OR AFRICAN AMERICAN	TUMOR FREE	90	Negative	T2	N3a	MX	Stage IIIC	Positive	70-79%	Negative	[Not Available]	Equivocal
TCGA-E9-A1N3	1	2	0.655515625	1059	0	FEMALE	WHITE	TUMOR FREE	70	Negative	T1c	N2	M0	Stage IIIA	[Not Evaluated]	[Not Available]	[Not Evaluated]	[Not Available]	[Not Evaluated]
TCGA-E9-A1N4	5	4	0.181084035	1000	0	FEMALE	WHITE	TUMOR FREE	41	Negative	T2	N2	M0	Stage IIIA	Positive	[Not Available]	Positive	[Not Available]	Positive
TCGA-E9-A1N5	5	4	0.020939389	1120	0	FEMALE	WHITE	TUMOR FREE	45	Negative	T2	N1	M0	Stage IIB	Positive	[Not Available]	Positive	[Not Available]	Positive
TCGA-E9-A1N6	5	2	0.116841258	410	0	FEMALE	WHITE	TUMOR FREE	52	Negative	T2	N1	M0	Stage IIB	Positive	[Not Available]	Positive	[Not Available]	Positive
TCGA-E9-A1N8	3	2	0.808684684	365	0	FEMALE	WHITE	TUMOR FREE	48	Negative	T2	N0	M0	Stage IIA	Negative	[Not Available]	[Not Evaluated]	[Not Available]	Negative
TCGA-E9-A1N9	5	2	-0.010946831	399	0	FEMALE	WHITE	TUMOR FREE	58	Negative	T2	N0	M0	Stage IIA	Negative	[Not Available]	Positive	[Not Available]	Positive
TCGA-E9-A1NA	5	1	0.107148215	1112	0	FEMALE	WHITE	TUMOR FREE	58	Negative	T2	N0	M0	Stage IIA	Positive	[Not Available]	Positive	[Not Available]	Positive
TCGA-E9-A1ND	3	2	0.781627498	383	0	FEMALE	WHITE	TUMOR FREE	75	Negative	T2	N1	M0	Stage IIB	Negative	[Not Available]	Negative	[Not Available]	Positive
TCGA-E9-A1NE	4	5	0.119204323	1088	0	FEMALE	WHITE	TUMOR FREE	28	Negative	T2	N1	M0	Stage IIB	Positive	[Not Available]	Positive	[Not Available]	Negative
TCGA-E9-A1NF	5	2	0.286530044	1072	1	FEMALE	WHITE	TUMOR FREE	60	Negative	T2	N0	M0	Stage IIA	Positive	[Not Available]	Positive	[Not Available]	Negative
TCGA-E9-A1NG	5	1	0.294090345	786	1	FEMALE	WHITE	TUMOR FREE	62	Negative	T2	N0	M0	Stage IIA	Positive	[Not Available]	Positive	[Not Available]	Negative
TCGA-E9-A1NI	5	2	0.185183053	300	0	FEMALE	WHITE	TUMOR FREE	51	Negative	T2	N0	M0	Stage IIA	Positive	[Not Available]	Positive	[Not Available]	Negative
TCGA-E9-A1QZ	4	5	0.192260725	362	0	FEMALE	WHITE	TUMOR FREE	61	Negative	T2	N0	M0	Stage IIA	[Not Evaluated]	[Not Available]	[Not Evaluated]	[Not Available]	[Not Evaluated]
TCGA-E9-A1R0	4	5	0.172294325	860	0	FEMALE	WHITE	TUMOR FREE	58	[Not Available]	T1c	N1	M0	Stage IIA	[Not Evaluated]	[Not Available]	[Not Evaluated]	[Not Available]	[Not Evaluated]
TCGA-E9-A1R2	5	2	0.071335003	1063	0	FEMALE	WHITE	TUMOR FREE	51	Positive	T2	N3	MX	Stage IIIC	Positive	90-99%	Negative	[Not Available]	Equivocal
TCGA-E9-A1R3	5	4	0.243015654	78	0	FEMALE	WHITE	TUMOR FREE	70	Negative	T2	N3	M0	Stage IIIC	[Not Evaluated]	[Not Available]	[Not Evaluated]	[Not Available]	[Not Evaluated]
TCGA-E9-A1R4	5	2	0.020972856	186	0	FEMALE	WHITE	TUMOR FREE	66	Negative	T1c	N0	M0	Stage IA	[Not Evaluated]	[Not Available]	[Not Evaluated]	[Not Available]	[Not Evaluated]
TCGA-E9-A1R5	5	1	0.208122621	92	0	FEMALE	WHITE	TUMOR FREE	63	Negative	T1c	N0	M0	Stage IA	[Not Evaluated]	[Not Available]	[Not Evaluated]	[Not Available]	[Not Evaluated]
TCGA-E9-A1R6	5	1	-0.138516044	84	0	FEMALE	WHITE	TUMOR FREE	63	Negative	T2	N0	M0	Stage IIA	[Not Evaluated]	[Not Available]	[Not Evaluated]	[Not Available]	[Not Evaluated]
TCGA-E9-A1R7	5	1	-0.162424509	645	0	FEMALE	WHITE	TUMOR FREE	64	Negative	T2	N0	M0	Stage IIA	[Not Evaluated]	[Not Available]	[Not Evaluated]	[Not Available]	[Not Evaluated]
TCGA-E9-A1RA	5	2	0.116685878	976	0	FEMALE	WHITE	TUMOR FREE	48	Negative	T1c	N0	M0	Stage IA	[Not Evaluated]	[Not Available]	[Not Evaluated]	[Not Available]	[Not Evaluated]
TCGA-E9-A1RB	5	2	0.106877887	976	1	FEMALE	WHITE	TUMOR FREE	40	Negative	T2	N0	M0	Stage IIA	[Not Evaluated]	[Not Available]	[Not Evaluated]	[Not Available]	[Not Evaluated]
TCGA-E9-A1RC	5	2	0.207378511	1224	0	FEMALE	WHITE	TUMOR FREE	56	Negative	T4b	N3	M0	Stage IIIC	[Not Evaluated]	[Not Available]	[Not Evaluated]	[Not Available]	[Not Evaluated]
TCGA-E9-A1RD	5	1	0.216272538	34	0	FEMALE	WHITE	TUMOR FREE	67	Negative	T2	N0	M0	Stage IIA	[Not Evaluated]	[Not Available]	[Not Evaluated]	[Not Available]	[Not Evaluated]
TCGA-E9-A1RE	2	1	0.047317345	1054	0	FEMALE	WHITE	TUMOR FREE	74	Negative	T2	N2	M0	Stage IIIA	[Not Evaluated]	[Not Available]	[Not Evaluated]	[Not Available]	[Not Evaluated]
TCGA-E9-A1RF	5	2	0.138163022	200	0	FEMALE	WHITE	TUMOR FREE	68	Negative	T2	N2	M0	Stage IIIA	[Not Evaluated]	[Not Available]	[Not Evaluated]	[Not Available]	[Not Evaluated]
TCGA-E9-A1RG	2	1	0.159025332	647	0	FEMALE	WHITE	TUMOR FREE	62	Negative	T1c	N2	M0	Stage IIIA	[Not Evaluated]	[Not Available]	[Not Evaluated]	[Not Available]	[Not Evaluated]
TCGA-E9-A1RH	2	3	-0.397938574	1052	0	FEMALE	WHITE	TUMOR FREE	63	Negative	T2	N0	M0	Stage IIA	[Not Evaluated]	[Not Available]	[Not Evaluated]	[Not Available]	[Not Evaluated]
TCGA-E9-A1RI	5	4	0.167199933	1084	0	FEMALE	WHITE	TUMOR FREE	43	Negative	T1c	N2	M0	Stage IIIA	[Not Evaluated]	[Not Available]	[Not Evaluated]	[Not Available]	[Not Evaluated]
TCGA-E9-A226	5	1	0.258196277	1038	0	FEMALE	WHITE	TUMOR FREE	45	Negative	T2	N2	M0	Stage IIIA	[Not Evaluated]	[Not Available]	[Not Evaluated]	[Not Available]	[Not Evaluated]
TCGA-E9-A227	5	1	0.042404972	975	0	FEMALE	WHITE	WITH TUMOR	42	Positive	T2	N1	M0	Stage IIB	Positive	90-99%	Positive	80-89%	Negative
TCGA-E9-A228	2	1	-0.148769171	381	0	FEMALE	WHITE	TUMOR FREE	58	Negative	T2	N1	M0	Stage IIB	[Not Evaluated]	[Not Available]	[Not Evaluated]	[Not Available]	[Not Evaluated]
TCGA-E9-A229	5	4	0.264249124	405	0	FEMALE	WHITE	TUMOR FREE	37	Negative	T1c	N0	M0	Stage IA	[Not Evaluated]	[Not Available]	[Not Evaluated]	[Not Available]	[Not Evaluated]
TCGA-E9-A22A	5	2	0.231207163	1189	0	FEMALE	WHITE	TUMOR FREE	74	Negative	T2	N0	M0	Stage IIA	Positive	10-19%	Negative	[Not Available]	Negative
TCGA-E9-A22B	5	2	0.099843233	692	0	FEMALE	WHITE	TUMOR FREE	71	Negative	T1c	N0	M0	Stage IA	Positive	10-19%	Negative	[Not Available]	Negative
TCGA-E9-A22D	2	1	-0.039678417	1248	0	FEMALE	WHITE	TUMOR FREE	38	Negative	T2	N0	M0	Stage IIA	Positive	10-19%	Positive	<10%	Positive
TCGA-E9-A22E	5	2	0.305740288	392	0	FEMALE	WHITE	TUMOR FREE	56	Negative	T2	N2	M0	Stage IIIA	Positive	10-19%	Positive	<10%	Positive
TCGA-E9-A22G	3	2	0.810261749	715	0	FEMALE	WHITE	TUMOR FREE	47	Negative	T2	N0	M0	Stage IIA	Negative	[Not Available]	Negative	[Not Available]	Positive
TCGA-E9-A22H	5	1	0.044420288	630	0	FEMALE	WHITE	TUMOR FREE	42	Negative	T2	N1	M0	Stage IIB	Positive	<10%	Positive	10-19%	Positive
TCGA-E9-A243	3	2	0.755948485	519	0	FEMALE	WHITE	TUMOR FREE	52	Negative	T2	N0 (i-)	M0	Stage IIA	[Not Evaluated]	[Not Available]	[Not Evaluated]	[Not Available]	[Not Evaluated]
TCGA-E9-A244	3	2	0.792311337	21	0	FEMALE	WHITE	TUMOR FREE	54	Negative	T2	N0 (i-)	M0	Stage IIA	[Not Evaluated]	[Not Available]	[Not Evaluated]	[Not Available]	[Not Evaluated]
TCGA-E9-A245	1	2	0.643591826	26	1	FEMALE	WHITE	TUMOR FREE	47	Negative	T2	N1	M0	Stage IIB	[Not Evaluated]	[Not Available]	[Not Evaluated]	[Not Available]	[Not Evaluated]
TCGA-E9-A247	2	5	0.049054515	828	0	FEMALE	WHITE	TUMOR FREE	59	Negative	T1c	N0 (i-)	M0	Stage IA	[Not Evaluated]	[Not Available]	[Not Evaluated]	[Not Available]	[Not Evaluated]
TCGA-E9-A248	3	2	0.468868457	59	0	FEMALE	WHITE	TUMOR FREE	51	Negative	T2	N0 (i-)	M0	Stage IIA	[Not Evaluated]	[Not Available]	[Not Evaluated]	[Not Available]	[Not Evaluated]
TCGA-E9-A249	5	1	0.132237367	217	0	FEMALE	WHITE	TUMOR FREE	45	Negative	T2	N0 (i-)	M0	Stage IIA	[Not Evaluated]	[Not Available]	[Not Evaluated]	[Not Available]	[Not Evaluated]
TCGA-E9-A24A	5	1	0.035431252	747	0	FEMALE	WHITE	TUMOR FREE	69	Negative	T1c	N1	M0	Stage IIA	[Not Evaluated]	[Not Available]	[Not Evaluated]	[Not Available]	[Not Evaluated]
TCGA-E9-A295	4	5	0.120134873	22	0	FEMALE	WHITE	TUMOR FREE	71	Negative	T2	N0 (i-)	M0	Stage IIA	Positive	80-89%	Positive	80-89%	Positive
TCGA-E9-A2JS	2	1	0.140845755	904	1	FEMALE	WHITE	TUMOR FREE	72	Negative	T2	N1	M0	Stage IIB	[Not Evaluated]	[Not Available]	[Not Evaluated]	[Not Available]	[Not Evaluated]
TCGA-E9-A2JT	4	2	0.178557883	23	0	FEMALE	WHITE	TUMOR FREE	63	Negative	T2	N0 (i-)	M0	Stage IIA	[Not Evaluated]	[Not Available]	[Not Evaluated]	[Not Available]	[Not Evaluated]
TCGA-E9-A3Q9	1	2	0.603244795	560	0	FEMALE	WHITE	TUMOR FREE	78	Negative	T3	N3	M0	Stage IIIC	Positive	40-49%	Positive	40-49%	Indeterminate
TCGA-E9-A3QA	3	2	0.800454158	918	0	FEMALE	WHITE	TUMOR FREE	33	Negative	T2	N0 (i-)	M0	Stage IIA	[Not Evaluated]	[Not Available]	[Not Evaluated]	[Not Available]	[Not Evaluated]
TCGA-E9-A3X8	4	2	0.330054331	478	0	FEMALE	WHITE	TUMOR FREE	48	Negative	T2	N1	M0	Stage IIB	Positive	20-29%	Positive	20-29%	Positive
TCGA-E9-A54X	1	2	0.516060797	375	0	FEMALE	WHITE	TUMOR FREE	85	Negative	T1b	N0 (i-)	M0	Stage IA	Positive	90-99%	Positive	90-99%	Negative
TCGA-E9-A54Y	2	1	-0.266262544	725	0	FEMALE	WHITE	TUMOR FREE	63	Negative	T2	N2	M0	Stage IIIA	Positive	90-99%	Positive	50-59%	Negative
TCGA-E9-A5UO	1	2	0.539729961	420	0	FEMALE	WHITE	TUMOR FREE	41	Negative	T2	N0	M0	Stage IIA	[Not Evaluated]	[Not Available]	[Not Evaluated]	[Not Available]	[Not Evaluated]
TCGA-E9-A5UP	1	2	0.445606668	438	0	FEMALE	WHITE	TUMOR FREE	63	Negative	T2	N0	M0	Stage IIA	[Not Evaluated]	[Not Available]	[Not Evaluated]	[Not Available]	[Not Evaluated]
TCGA-E9-A6HE	4	2	0.156124851	468	0	FEMALE	WHITE	[Unknown]	45	Negative	T3	N3	MX	Stage IIIC	Positive	90-99%	Positive	90-99%	Negative
TCGA-EW-A1IW	4	5	0.093802083	371	0	FEMALE	WHITE	TUMOR FREE	80	Negative	T2	N1a	MX	Stage IIB	Positive	90-99%	Positive	90-99%	Positive
TCGA-EW-A1IX	4	5	0.070852906	1208	0	FEMALE	ASIAN	TUMOR FREE	48	Negative	T1b	N1a	MX	Stage IIA	Positive	90-99%	Positive	90-99%	Negative
TCGA-EW-A1IY	5	4	0.186018761	258	0	FEMALE	ASIAN	TUMOR FREE	38	Negative	T1c	N0	MX	Stage I	Positive	90-99%	Positive	90-99%	Negative
TCGA-EW-A1IZ	2	4	0.148229264	554	0	FEMALE	WHITE	TUMOR FREE	53	Negative	T2	N2a	MX	Stage IIIA	Positive	90-99%	Positive	90-99%	Negative
TCGA-EW-A1J1	1	2	0.573735749	575	0	FEMALE	WHITE	TUMOR FREE	38	Negative	T2	N1a	M0	Stage IIB	Positive	90-99%	Positive	90-99%	Negative
TCGA-EW-A1J2	4	5	0.12710976	403	0	FEMALE	BLACK OR AFRICAN AMERICAN	TUMOR FREE	50	Negative	T1c	N1mi	MX	Stage IIB	Positive	90-99%	Positive	90-99%	Negative
TCGA-EW-A1J3	5	1	0.213130995	504	0	FEMALE	WHITE	TUMOR FREE	61	Negative	T1c	N0	M0	Stage IA	Positive	90-99%	Positive	90-99%	Positive
TCGA-EW-A1J5	5	4	0.156422834	477	0	FEMALE	WHITE	TUMOR FREE	59	Negative	T3	N0 (i-)	M0	Stage IIB	Positive	90-99%	Positive	90-99%	Negative
TCGA-EW-A1J6	2	1	-0.032959488	875	0	FEMALE	WHITE	TUMOR FREE	70	Negative	T1c	N0 (i-)	M0	Stage I	Positive	90-99%	Positive	90-99%	Negative
TCGA-EW-A1OV	2	3	0.203998481	789	0	FEMALE	WHITE	TUMOR FREE	56	Close	T2	N1mi	MX	Stage IIB	Negative	<10%	Negative	<10%	Negative
TCGA-EW-A1OW	3	2	0.801573484	694	0	FEMALE	BLACK OR AFRICAN AMERICAN	TUMOR FREE	58	Negative	T2	N0	MX	Stage IIA	Negative	<10%	Negative	<10%	Negative
TCGA-EW-A1OX	1	2	0.578857332	911	0	FEMALE	WHITE	TUMOR FREE	43	Negative	T2	N0	MX	Stage IIA	Positive	90-99%	Positive	90-99%	Negative
TCGA-EW-A1OY	2	5	0.016651267	908	0	FEMALE	WHITE	TUMOR FREE	63	Negative	T2	N0	MX	Stage IIA	Positive	90-99%	Positive	90-99%	Negative
TCGA-EW-A1OZ	2	5	-0.004186364	1229	0	FEMALE	BLACK OR AFRICAN AMERICAN	TUMOR FREE	56	Negative	T2	N0 (i-)	M0	Stage IIA	Positive	90-99%	Negative	<10%	Equivocal
TCGA-EW-A1P0	1	5	0.458549643	1251	0	FEMALE	WHITE	WITH TUMOR	55	Negative	T2	N1b	MX	Stage IIB	Positive	90-99%	Negative	<10%	Negative
TCGA-EW-A1P1	4	5	0.287927557	1210	0	FEMALE	WHITE	WITH TUMOR	68	Negative	T2	N3b	MX	Stage IIIC	Negative	<10%	Negative	<10%	Equivocal
TCGA-EW-A1P3	4	5	0.143486523	1611	0	FEMALE	WHITE	TUMOR FREE	48	Negative	T2	N0	MX	Stage IIA	Positive	90-99%	Positive	90-99%	Negative
TCGA-EW-A1P4	3	2	0.79939204	907	0	FEMALE	WHITE	TUMOR FREE	43	Negative	T2	N0 (i-)	M0	Stage IIA	Negative	<10%	Negative	<10%	Negative
TCGA-EW-A1P5	5	1	-0.200883008	703	0	FEMALE	WHITE	TUMOR FREE	77	Negative	T2	N1a	M0	Stage IIB	Positive	90-99%	Positive	90-99%	Negative
TCGA-EW-A1P6	5	2	0.186809692	562	0	FEMALE	WHITE	TUMOR FREE	64	Close	T2	N1a	M0	Stage IIB	Positive	90-99%	Positive	90-99%	Negative
TCGA-EW-A1P7	3	2	0.709833316	915	0	FEMALE	WHITE	TUMOR FREE	59	Negative	T2	N0 (i-)	M0	Stage IIA	Negative	<10%	Negative	<10%	Equivocal
TCGA-EW-A1P8	3	2	0.793007017	239	1	FEMALE	WHITE	WITH TUMOR	58	Negative	T2	N3b	M0	Stage IIIC	Negative	<10%	Negative	<10%	Negative
TCGA-EW-A1PA	2	4	0.046751734	575	0	FEMALE	WHITE	TUMOR FREE	59	Negative	T2	N1a	M0	Stage IIB	Positive	90-99%	Positive	90-99%	Negative
TCGA-EW-A1PB	3	2	0.799174449	608	0	FEMALE	BLACK OR AFRICAN AMERICAN	TUMOR FREE	70	Negative	T3	N1a	MX	Stage IIIA	Negative	<10%	Negative	<10%	Negative
TCGA-EW-A1PC	2	5	0.069174744	187	0	FEMALE	BLACK OR AFRICAN AMERICAN	TUMOR FREE	66	Negative	T3	N0 (i-)	MX	Stage IIB	Positive	90-99%	Positive	50-59%	Negative
TCGA-EW-A1PD	5	4	0.100435966	424	0	MALE	WHITE	TUMOR FREE	61	Negative	T1c	N1a	M0	Stage IIA	Positive	90-99%	Positive	90-99%	Equivocal
TCGA-EW-A1PE	5	4	0.108847729	320	0	FEMALE	WHITE	TUMOR FREE	56	Negative	T1c	N1a	M0	Stage IIA	Positive	90-99%	Positive	90-99%	Negative
TCGA-EW-A1PF	4	5	0.071917625	439	0	FEMALE	WHITE	TUMOR FREE	50	Negative	T1c	N0	M0	Stage IA	Positive	90-99%	Positive	90-99%	Negative
TCGA-EW-A1PG	4	5	0.237149593	1051	0	FEMALE	WHITE	TUMOR FREE	53	Negative	T2	N1a	MX	Stage IIB	Positive	90-99%	Positive	90-99%	Equivocal
TCGA-EW-A1PH	3	2	0.759584437	607	0	FEMALE	WHITE	TUMOR FREE	52	Negative	T1c	N1a	M0	Stage IIA	Negative	<10%	Negative	<10%	Negative
TCGA-EW-A2FR	5	2	0.014276665	1673	0	FEMALE	BLACK OR AFRICAN AMERICAN	TUMOR FREE	59	Negative	T1b	N3a	MX	Stage IIIC	Negative	<10%	Negative	<10%	Equivocal
TCGA-EW-A2FS	4	5	0.133128474	1604	0	FEMALE	BLACK OR AFRICAN AMERICAN	TUMOR FREE	41	Negative	T2	N1mi	MX	Stage IIB	Positive	90-99%	Negative	<10%	Negative
TCGA-EW-A2FV	4	5	0.045845819	788	0	FEMALE	WHITE	TUMOR FREE	39	Negative	T3	N3a	MX	Stage IIIC	Positive	90-99%	Positive	90-99%	Negative
TCGA-EW-A2FW	1	2	0.303650416	672	0	FEMALE	WHITE	TUMOR FREE	52	Negative	T2	N0 (i-)	MX	Stage IIA	Positive	90-99%	Positive	90-99%	Negative
TCGA-EW-A3E8	4	2	0.331727404	1035	0	FEMALE	WHITE	TUMOR FREE	60	Negative	T3	N0	MX	Stage IIB	Positive	[Not Available]	Negative	[Not Available]	Negative
TCGA-EW-A3U0	3	2	0.780233362	532	0	FEMALE	BLACK OR AFRICAN AMERICAN	TUMOR FREE	61	Negative	T3	N1a	M0	Stage IIIA	Negative	[Not Available]	Negative	[Not Available]	Negative
TCGA-EW-A423	2	1	-0.146059779	309	0	FEMALE	WHITE	TUMOR FREE	75	Negative	T2	N0	MX	Stage IIA	Positive	50-59%	Positive	<10%	Negative
TCGA-EW-A424	4	5	0.34243435	715	0	FEMALE	WHITE	TUMOR FREE	51	Negative	T3	N1	MX	Stage IIIA	Positive	50-59%	Positive	[Not Available]	Positive
TCGA-GI-A2C8	5	4	-0.003933755	225	0	FEMALE	WHITE	[Not Available]	63	Negative	T4b	N0	MX	Stage IIIB	Positive	90-99%	Positive	<10%	Negative
TCGA-GI-A2C9	3	2	0.801380776	3342	0	FEMALE	BLACK OR AFRICAN AMERICAN	TUMOR FREE	58	Negative	T3	N0	MX	Stage IIB	Negative	[Not Available]	Negative	[Not Available]	Negative
TCGA-GM-A2D9	4	5	0.236470903	1812	1	FEMALE	WHITE	WITH TUMOR	69	Negative	T1c	N0 (i-)	M0	Stage I	Positive	90-99%	Positive	40-49%	[Not Evaluated]
TCGA-GM-A2DA	4	5	0.311445443	6593	1	FEMALE	WHITE	WITH TUMOR	46	Negative	T2	N1b	M0	Stage IIB	Positive	90-99%	Positive	50-59%	Equivocal
TCGA-GM-A2DB	2	3	-0.426202202	2406	0	FEMALE	WHITE	TUMOR FREE	62	Negative	T2	N0 (i-)	M0	Stage IIA	Negative	<10%	Negative	<10%	Negative
TCGA-GM-A2DC	1	2	0.350038025	2535	0	FEMALE	WHITE	TUMOR FREE	57	Negative	T1c	N1a	M0	Stage IIA	Positive	90-99%	Positive	90-99%	[Not Evaluated]
TCGA-GM-A2DD	4	3	-0.123238843	2282	0	FEMALE	WHITE	TUMOR FREE	53	Negative	T1c	N0 (i-)	M0	Stage I	Negative	<10%	Negative	<10%	Equivocal
TCGA-GM-A2DF	3	2	0.749660774	2155	0	FEMALE	BLACK OR AFRICAN AMERICAN	TUMOR FREE	53	Negative	T1c	N1a	M0	Stage IIA	Negative	<10%	Negative	<10%	Negative
TCGA-GM-A2DH	2	3	-0.051062004	2193	0	FEMALE	WHITE	TUMOR FREE	58	Negative	T1c	N0 (i+)	M0	Stage I	Negative	<10%	Negative	<10%	Negative
TCGA-GM-A2DI	4	5	0.280452611	2590	0	FEMALE	WHITE	TUMOR FREE	52	Negative	T1c	N0 (i+)	M0	Stage I	Negative	<10%	Negative	<10%	[Not Evaluated]
TCGA-GM-A2DK	4	5	0.276311818	2645	0	FEMALE	WHITE	TUMOR FREE	58	Negative	T1c	N0 (i-)	M0	Stage I	Positive	90-99%	Negative	<10%	Negative
TCGA-GM-A2DL	4	5	0.086906534	3519	0	FEMALE	WHITE	TUMOR FREE	50	Negative	T1c	N0 (i-)	M0	Stage I	Positive	90-99%	Positive	90-99%	Negative
TCGA-GM-A2DM	1	2	0.641446864	3226	0	FEMALE	WHITE	TUMOR FREE	57	Negative	T2	N0 (i-)	M0	Stage IIA	Positive	40-49%	Positive	30-39%	Negative
TCGA-GM-A2DN	4	5	0.219309883	3091	0	FEMALE	WHITE	TUMOR FREE	58	Negative	T2	N0 (i-)	M0	Stage IIA	Positive	90-99%	Positive	90-99%	Negative
TCGA-GM-A2DO	2	3	0.043139464	2596	0	FEMALE	BLACK OR AFRICAN AMERICAN	TUMOR FREE	54	Negative	T1c	N0 (i-)	M0	Stage I	Positive	90-99%	Positive	90-99%	Negative
TCGA-GM-A3NW	4	1	0.15612046	3361	0	FEMALE	WHITE	TUMOR FREE	63	Negative	T2	N0 (i-)	M0	Stage IIA	Negative	[Not Available]	Positive	20-29%	Equivocal
TCGA-GM-A3NY	4	5	0.263137324	1162	0	FEMALE	WHITE	TUMOR FREE	72	Negative	T2	N1a	M0	Stage IIB	Positive	90-99%	Positive	20-29%	Negative
TCGA-GM-A3XG	4	5	0.430702542	1330	0	FEMALE	WHITE	TUMOR FREE	46	Negative	T3	N1a	M0	Stage IIIA	Positive	90-99%	Positive	90-99%	Negative
TCGA-GM-A3XL	3	2	0.802002436	2108	0	FEMALE	BLACK OR AFRICAN AMERICAN	TUMOR FREE	49	Negative	T2	N0 (i-)	M0	Stage IIA	Negative	<10%	Negative	<10%	[Not Evaluated]
TCGA-GM-A3XN	4	5	0.409383395	2019	0	FEMALE	WHITE	TUMOR FREE	44	Negative	T1c	N2a	M0	Stage IIIA	Positive	80-89%	Positive	90-99%	Negative
TCGA-GM-A4E0	4	5	0.395100589	2191	0	FEMALE	WHITE	TUMOR FREE	67	Negative	T3	N3a	M0	Stage IIIC	Positive	90-99%	Positive	90-99%	[Not Evaluated]
TCGA-GM-A5PV	4	1	0.354823737	412	0	FEMALE	WHITE	TUMOR FREE	63	Negative	T2	N1a	M0	Stage IIB	Positive	90-99%	Positive	30-39%	[Not Evaluated]
TCGA-GM-A5PX	4	5	0.381598935	551	0	FEMALE	WHITE	TUMOR FREE	65	Negative	T2	N1mi	M0	Stage IIB	Positive	90-99%	Positive	90-99%	Negative
TCGA-HN-A2NL	3	2	0.806941086	79	0	FEMALE	[Not Evaluated]	TUMOR FREE	56	Negative	T2	N0	M0	Stage IIA	Negative	[Not Available]	Negative	[Not Available]	Negative
TCGA-JL-A3YW	3	2	0.41005192	360	0	FEMALE	ASIAN	[Unknown]	49	Negative	T2	N1	M0	Stage IIB	Positive	30-39%	Positive	30-39%	Positive
TCGA-JL-A3YX	4	5	0.312322374	352	0	FEMALE	ASIAN	[Unknown]	46	Negative	T2	N0	M0	Stage IIA	Positive	30-39%	Positive	30-39%	Positive
TCGA-LD-A66U	4	5	0.396551029	646	0	FEMALE	WHITE	TUMOR FREE	44	Negative	T2	N1mi	MX	Stage IIB	Positive	90-99%	Positive	90-99%	Negative
TCGA-LD-A74U	4	5	0.390439808	402	0	FEMALE	WHITE	WITH TUMOR	79	Negative	T3	N3a	M0	Stage IIIC	Positive	<10%	Negative	<10%	Negative
TCGA-LD-A7W5	4	2	0.246433874	216	0	FEMALE	BLACK OR AFRICAN AMERICAN	WITH TUMOR	52	Positive	T2	N3a	M0	Stage IIIC	Positive	90-99%	Positive	[Not Available]	Negative
TCGA-LD-A7W6	4	5	0.307032782	404	0	FEMALE	WHITE	TUMOR FREE	54	Negative	T2	N1a	M0	Stage IIB	Positive	90-99%	Positive	[Not Available]	Negative
TCGA-LD-A9QF	4	3	-0.051421355	323	0	FEMALE	BLACK OR AFRICAN AMERICAN	TUMOR FREE	73	Negative	T1c	N0	M0	Stage IA	Negative	[Not Available]	Negative	[Not Available]	Positive
TCGA-LL-A440	4	5	0.411400462	759	0	FEMALE	WHITE	TUMOR FREE	61	Negative	T1c	N0 (i-)	MX	Stage IA	Positive	90-99%	Positive	90-99%	Equivocal
TCGA-LL-A441	3	2	0.730659165	348	0	FEMALE	BLACK OR AFRICAN AMERICAN	TUMOR FREE	62	Negative	T1c	N0	MX	Stage IA	Negative	[Not Available]	Negative	[Not Available]	Negative
TCGA-LL-A442	1	2	0.641124747	333	0	FEMALE	BLACK OR AFRICAN AMERICAN	TUMOR FREE	56	Negative	T2	N0 (i-)	MX	Stage IIA	Positive	90-99%	Positive	90-99%	Equivocal
TCGA-LL-A50Y	2	1	-0.052121404	762	0	FEMALE	WHITE	TUMOR FREE	84	Negative	T2	N0	MX	Stage IIA	Positive	90-99%	Positive	90-99%	Equivocal
TCGA-LL-A5YL	4	2	0.244638134	519	0	FEMALE	WHITE	[Unknown]	64	Negative	T2	N1a	MX	Stage IIB	Positive	90-99%	Negative	<10%	Positive
TCGA-LL-A5YM	2	1	-0.045264512	466	0	FEMALE	BLACK OR AFRICAN AMERICAN	WITH TUMOR	88	Positive	T4b	NX	M0	Stage IIIB	Positive	90-99%	Positive	90-99%	Equivocal
TCGA-LL-A5YN	2	4	0.068483161	447	0	FEMALE	BLACK OR AFRICAN AMERICAN	[Unknown]	46	Negative	T2	N0 (i-)	M0	Stage IIA	Positive	90-99%	Positive	90-99%	Equivocal
TCGA-LL-A5YO	3	2	0.540112588	440	0	FEMALE	BLACK OR AFRICAN AMERICAN	TUMOR FREE	50	Negative	T1b	N0	MX	Stage IA	Negative	[Not Available]	Negative	[Not Available]	Negative
TCGA-LL-A5YP	3	2	0.79685443	450	0	FEMALE	BLACK OR AFRICAN AMERICAN	[Unknown]	49	Negative	T2	N1a	M0	Stage IIB	Positive	<10%	Negative	<10%	Negative
TCGA-LL-A6FP	2	1	-0.255899066	677	0	FEMALE	WHITE	TUMOR FREE	90	Negative	T2	NX	MX	Stage IIA	Positive	90-99%	Positive	20-29%	Equivocal
TCGA-LL-A6FQ	2	1	0.024085875	80	0	FEMALE	BLACK OR AFRICAN AMERICAN	[Unknown]	77	Negative	T2	N2a	MX	Stage IIIA	Positive	90-99%	Positive	80-89%	Negative
TCGA-LL-A6FR	3	2	0.789917147	489	0	FEMALE	BLACK OR AFRICAN AMERICAN	TUMOR FREE	50	Negative	T2	N0 (i-)	MX	Stage IIA	Negative	[Not Available]	Positive	<10%	Equivocal
TCGA-LL-A73Y	3	2	0.789150584	477	0	FEMALE	BLACK OR AFRICAN AMERICAN	TUMOR FREE	67	Negative	T1c	N0	MX	Stage IA	Negative	[Not Available]	Negative	[Not Available]	Negative
TCGA-LL-A73Z	4	2	0.327402492	227	1	FEMALE	BLACK OR AFRICAN AMERICAN	WITH TUMOR	55	Positive	T1c	NX	M1	Stage IV	Positive	10-19%	Positive	<10%	Equivocal
TCGA-LL-A740	4	3	-0.116296382	441	0	FEMALE	BLACK OR AFRICAN AMERICAN	TUMOR FREE	61	Negative	T1c	N0 (i-)	MX	Stage IA	Negative	[Not Available]	Negative	[Not Available]	Equivocal
TCGA-LL-A7SZ	2	1	0.186547124	447	0	FEMALE	BLACK OR AFRICAN AMERICAN	TUMOR FREE	49	Negative	T2	N1a	MX	Stage IIB	Positive	90-99%	Positive	90-99%	Negative
TCGA-LL-A7T0	2	1	0.142040532	376	0	FEMALE	BLACK OR AFRICAN AMERICAN	[Unknown]	70	Negative	T2	N1a	M0	Stage IIB	Positive	90-99%	Positive	<10%	Positive
TCGA-LL-A8F5	3	2	0.788145917	448	0	FEMALE	BLACK OR AFRICAN AMERICAN	[Unknown]	61	Negative	T2	N0 (i-)	MX	Stage IIA	Positive	20-29%	Negative	<10%	Negative
TCGA-LL-A9Q3	2	1	0.090140632	428	0	FEMALE	WHITE	[Unknown]	69	Negative	T3	N3a	MX	Stage IIIC	Positive	90-99%	Positive	<10%	Positive
TCGA-LQ-A4E4	2	1	-0.158284056	849	0	FEMALE	WHITE	TUMOR FREE	73	Positive	T3	N1a	MX	Stage IIIA	Positive	90-99%	Positive	90-99%	[Not Evaluated]
TCGA-MS-A51U	4	5	0.406184138	681	0	FEMALE	WHITE	WITH TUMOR	44	Negative	T2	N1	M0	Stage IIB	Positive	90-99%	Positive	20-29%	Negative
TCGA-OL-A5RU	4	5	0.356609412	1219	0	FEMALE	BLACK OR AFRICAN AMERICAN	TUMOR FREE	63	Negative	T1c	N1	MX	Stage IIA	Positive	90-99%	Positive	80-89%	[Not Evaluated]
TCGA-OL-A5RV	4	5	0.419250736	1062	0	FEMALE	BLACK OR AFRICAN AMERICAN	TUMOR FREE	43	Negative	T2	N3	MX	Stage IIIC	Positive	90-99%	Positive	90-99%	[Not Evaluated]
TCGA-OL-A5RW	3	2	0.80584435	1106	0	FEMALE	BLACK OR AFRICAN AMERICAN	TUMOR FREE	40	Negative	T1c	N1	MX	Stage IIA	Negative	[Not Available]	Negative	[Not Available]	[Not Evaluated]
TCGA-OL-A5RX	4	5	0.414878547	878	0	FEMALE	BLACK OR AFRICAN AMERICAN	TUMOR FREE	51	Negative	T1c	N0	MX	Stage IA	Positive	90-99%	Positive	90-99%	[Not Evaluated]
TCGA-OL-A5RY	4	3	-0.220595049	752	0	FEMALE	BLACK OR AFRICAN AMERICAN	WITH TUMOR	52	Positive	T1c	N1	MX	Stage IIA	Positive	10-19%	Negative	[Not Available]	[Not Evaluated]
TCGA-OL-A5RZ	2	1	0.110950239	679	0	FEMALE	BLACK OR AFRICAN AMERICAN	TUMOR FREE	57	Negative	T1b	N0	MX	Stage IA	Positive	30-39%	Negative	<10%	[Not Evaluated]
TCGA-OL-A5S0	3	2	0.782731237	620	0	FEMALE	BLACK OR AFRICAN AMERICAN	TUMOR FREE	66	Negative	T2	N1a	MX	Stage IIB	Positive	30-39%	Negative	[Not Available]	[Not Evaluated]
TCGA-OL-A66H	1	2	0.392403746	812	0	FEMALE	BLACK OR AFRICAN AMERICAN	TUMOR FREE	74	Negative	T1c	N1mi	MX	Stage IB	Positive	90-99%	Positive	80-89%	[Not Evaluated]
TCGA-OL-A66I	3	2	0.796615234	714	0	FEMALE	BLACK OR AFRICAN AMERICAN	TUMOR FREE	36	Negative	T1c	N1mi	MX	Stage IIA	Negative	[Not Available]	Negative	[Not Available]	[Not Evaluated]
TCGA-OL-A66J	4	5	0.346791129	1996	0	FEMALE	WHITE	TUMOR FREE	80	Negative	T1c	N0	MX	Stage I	Positive	90-99%	Positive	50-59%	[Not Evaluated]
TCGA-OL-A66K	4	5	0.335766686	1275	1	FEMALE	WHITE	TUMOR FREE	72	Negative	T2	N0	MX	Stage IIA	Positive	70-79%	Positive	90-99%	Equivocal
TCGA-OL-A66L	4	2	0.378136284	1301	0	FEMALE	BLACK OR AFRICAN AMERICAN	TUMOR FREE	71	Negative	T1c	N0	MX	Stage IA	Positive	90-99%	Positive	90-99%	[Not Evaluated]
TCGA-OL-A66N	4	2	0.371478264	792	0	FEMALE	WHITE	TUMOR FREE	59	Negative	T3	N3	MX	Stage IIIC	Positive	80-89%	Negative	[Not Available]	[Not Evaluated]
TCGA-OL-A66O	2	1	0.059682802	528	0	FEMALE	BLACK OR AFRICAN AMERICAN	TUMOR FREE	39	Negative	T2	N1a	MX	Stage IIB	Positive	90-99%	Positive	90-99%	[Not Evaluated]
TCGA-OL-A66P	3	2	0.48284323	428	0	FEMALE	BLACK OR AFRICAN AMERICAN	[Unknown]	75	Negative	T2	N0	MX	Stage IIA	Negative	[Not Available]	Negative	[Not Available]	[Not Evaluated]
TCGA-OL-A6VO	3	2	0.810316187	858	0	FEMALE	BLACK OR AFRICAN AMERICAN	TUMOR FREE	43	Negative	T1c	N0	MX	Stage IA	Negative	[Not Available]	Negative	[Not Available]	Negative
TCGA-OL-A6VQ	4	5	0.385496527	600	0	FEMALE	WHITE	TUMOR FREE	49	Positive	T2	N0	MX	Stage IIA	Positive	90-99%	Positive	10-19%	[Not Evaluated]
TCGA-OL-A6VR	4	1	0.039201358	1220	0	FEMALE	BLACK OR AFRICAN AMERICAN	TUMOR FREE	48	Negative	T1b	N0	MX	Stage IA	Positive	30-39%	Positive	90-99%	Negative
TCGA-OL-A97C	4	3	0.082327071	271	0	FEMALE	BLACK OR AFRICAN AMERICAN	TUMOR FREE	67	[Not Available]	T3	N0	M0	Stage IIB	Negative	[Not Available]	Negative	[Not Available]	[Not Evaluated]
TCGA-PL-A8LV	3	2	0.804588945	-7	0	FEMALE	BLACK OR AFRICAN AMERICAN	WITH TUMOR	54	[Not Available]	T4	N0	M0	Stage IIIB	[Not Evaluated]	[Not Available]	[Not Evaluated]	[Not Available]	[Not Evaluated]
TCGA-PL-A8LX	1	2	0.601284768	5	0	FEMALE	BLACK OR AFRICAN AMERICAN	WITH TUMOR	35	[Not Available]	T4	N1a	M1	Stage IV	[Not Evaluated]	[Not Available]	[Not Evaluated]	[Not Available]	[Not Evaluated]
TCGA-PL-A8LY	4	5	0.406986712	8	0	FEMALE	BLACK OR AFRICAN AMERICAN	WITH TUMOR	30	[Not Available]	T3	N0	M0	Stage IIB	[Not Evaluated]	[Not Available]	[Not Evaluated]	[Not Available]	[Not Evaluated]
TCGA-PL-A8LZ	3	2	0.752649446	302	0	FEMALE	BLACK OR AFRICAN AMERICAN	TUMOR FREE	29	[Not Available]	T4b	N2	M0	Stage IIIB	[Not Evaluated]	[Not Available]	[Not Evaluated]	[Not Available]	[Not Evaluated]
TCGA-S3-A6ZF	2	5	0.0096167	502	0	FEMALE	BLACK OR AFRICAN AMERICAN	TUMOR FREE	64	Negative	T2	N0	M0	Stage IIA	Positive	90-99%	Positive	40-49%	Equivocal
TCGA-S3-A6ZG	4	5	0.018182341	399	0	FEMALE	BLACK OR AFRICAN AMERICAN	TUMOR FREE	71	Negative	T2	N1	M0	Stage IIB	Positive	90-99%	Positive	80-89%	Negative
TCGA-S3-A6ZH	2	1	0.01955539	515	0	FEMALE	BLACK OR AFRICAN AMERICAN	TUMOR FREE	29	Negative	T3	N3a	MX	Stage IIIC	Positive	90-99%	Positive	80-89%	Equivocal
TCGA-S3-AA0Z	3	2	0.803307734	511	0	FEMALE	BLACK OR AFRICAN AMERICAN	TUMOR FREE	63	Negative	T2	N1a	M0	Stage IIB	Positive	90-99%	Positive	<10%	Equivocal
TCGA-S3-AA10	3	2	0.807368557	468	0	FEMALE	BLACK OR AFRICAN AMERICAN	TUMOR FREE	65	Negative	T2	N0	M0	Stage IIA	Negative	[Not Available]	Negative	[Not Available]	Negative
TCGA-S3-AA11	4	2	0.152963847	421	0	FEMALE	BLACK OR AFRICAN AMERICAN	TUMOR FREE	67	Negative	T2	N0	M0	Stage IIA	Positive	90-99%	Positive	60-69%	Equivocal
TCGA-S3-AA12	2	1	-0.437729042	467	0	FEMALE	BLACK OR AFRICAN AMERICAN	TUMOR FREE	82	Negative	T3	N1a	MX	Stage IIIA	Positive	90-99%	Negative	[Not Available]	Negative
TCGA-S3-AA14	4	5	0.268165732	455	0	FEMALE	BLACK OR AFRICAN AMERICAN	TUMOR FREE	47	Negative	T1	N0 (i+)	cM0 (i+)	Stage I	Positive	70-79%	Positive	70-79%	Positive
TCGA-S3-AA15	3	2	0.686224761	421	0	FEMALE	BLACK OR AFRICAN AMERICAN	TUMOR FREE	51	Negative	T2	N1a	cM0 (i+)	Stage IIB	Negative	[Not Available]	Negative	[Not Available]	Negative
TCGA-S3-AA17	2	1	0.104730946	424	0	FEMALE	BLACK OR AFRICAN AMERICAN	TUMOR FREE	64	Negative	T2	N1mi	cM0 (i+)	Stage IIB	Positive	90-99%	Positive	70-79%	Equivocal
TCGA-UL-AAZ6	2	1	-0.118191914	518	0	FEMALE	BLACK OR AFRICAN AMERICAN	TUMOR FREE	73	[Not Available]	T2	N0	MX	Stage IIA	Positive	90-99%	Positive	<10%	Positive
TCGA-UU-A93S	3	2	0.623127238	116	1	FEMALE	BLACK OR AFRICAN AMERICAN	WITH TUMOR	63	Positive	T4d	N3b	M1	Stage IV	Negative	[Not Available]	Negative	[Not Available]	Positive
TCGA-W8-A86G	4	5	0.391638387	347	0	FEMALE	WHITE	TUMOR FREE	66	Negative	T2a	N0 (i-)	MX	Stage IIA	Positive	90-99%	Positive	70-79%	Negative
TCGA-WT-AB41	2	3	-0.06660939	1611	0	FEMALE	BLACK OR AFRICAN AMERICAN	TUMOR FREE	55	Negative	T2	N1mi	MX	Stage IIB	Positive	90-99%	Positive	<10%	[Not Evaluated]
TCGA-WT-AB44	4	5	0.324852845	883	0	FEMALE	WHITE	TUMOR FREE	77	Negative	T1c	N0 (i-)	MX	Stage IA	Positive	90-99%	Positive	90-99%	Negative
TCGA-XX-A899	4	5	0.406007395	467	0	FEMALE	WHITE	TUMOR FREE	46	Negative	T1c	N2a	MX	Stage IIIA	Positive	90-99%	Positive	70-79%	Negative
TCGA-XX-A89A	4	5	0.360615783	488	0	FEMALE	WHITE	TUMOR FREE	68	Negative	T3	N0	MX	Stage IIB	Positive	70-79%	Positive	70-79%	Negative
TCGA-Z7-A8R5	4	5	0.392929151	3287	0	FEMALE	WHITE	TUMOR FREE	61	Positive	T3	N1a	MX	Stage IIIA	Positive	[Not Available]	Positive	[Not Available]	Negative
TCGA-Z7-A8R6	2	5	0.075740766	3256	0	FEMALE	WHITE	TUMOR FREE	46	Negative	T1c	N0	M0	Stage I	Positive	[Not Available]	Positive	[Not Available]	Negative
