# Supplementary material for: Identifying Cancer Subtypes from miRNA-TF-mRNA Regulatory Networks and Expression Data
Source: PLoS One. 2016 Apr 1;11(4):e0152792. doi: 10.1371/journal.pone.0152792 (PMC4818025; doi:10.1371/journal.pone.0152792)
Supplement: S5 File — (CSV) [file pone.0152792.s005.csv]

Sample	cluster	silhouette_neighbor	silhouette_width	time	status
TCGA-02-0001	3	1	0.200152885	358	1
TCGA-02-0003	2	3	0.172441337	144	1
TCGA-02-0006	3	1	0.141013591	558	1
TCGA-02-0007	3	1	0.088786761	705	1
TCGA-02-0009	1	3	-0.086112923	322	1
TCGA-02-0010	2	3	0.360668629	1077	1
TCGA-02-0011	2	3	0.258175835	630	1
TCGA-02-0014	2	3	0.374724848	2512	1
TCGA-02-0021	1	3	-0.07602078	2362	1
TCGA-02-0024	2	3	0.223156803	1615	1
TCGA-02-0027	3	1	0.095417664	370	1
TCGA-02-0028	2	3	0.251663809	2755	1
TCGA-02-0033	3	1	0.223871135	86	1
TCGA-02-0034	3	1	0.269090272	430	1
TCGA-02-0037	3	1	0.147209453	110	1
TCGA-02-0038	3	1	0.130691217	326	1
TCGA-02-0043	3	1	0.101409241	557	1
TCGA-02-0047	3	2	0.2223896	448	1
TCGA-02-0052	3	2	-0.027060686	383	1
TCGA-02-0054	3	1	0.137831575	199	1
TCGA-02-0055	3	1	0.251657596	76	1
TCGA-02-0057	3	1	0.179673095	604	1
TCGA-02-0058	3	2	0.013263411	254	1
TCGA-02-0060	3	2	0.008058794	183	1
TCGA-02-0064	3	1	0.281003034	600	1
TCGA-02-0069	2	3	0.348569674	873	0
TCGA-02-0071	3	1	0.159765438	167	1
TCGA-02-0074	2	3	0.309001925	310	1
TCGA-02-0075	3	1	0.16301036	634	1
TCGA-02-0080	2	3	0.267066618	2729	1
TCGA-02-0083	3	2	0.097044891	691	1
TCGA-02-0085	3	1	0.235206222	1561	1
TCGA-02-0086	3	1	0.165416678	268	1
TCGA-02-0089	3	1	0.190793175	516	1
TCGA-02-0099	3	1	0.134644597	106	1
TCGA-02-0102	3	2	0.111895988	822	1
TCGA-02-0107	3	1	0.289359719	537	1
TCGA-02-0113	3	1	0.185001167	2818	0
TCGA-02-0114	2	3	0.354907358	3041	1
TCGA-02-0115	3	1	0.166128076	476	1
TCGA-02-0116	2	3	-0.000162567	1489	1
TCGA-02-2466	2	1	0.423996417	511	1
TCGA-02-2470	1	3	0.033322708	393	1
TCGA-02-2483	2	1	0.398949604	466	0
TCGA-02-2485	1	2	0.027137112	470	0
TCGA-02-2486	1	3	0.046040221	618	1
TCGA-06-0122	3	1	0.178700078	187	1
TCGA-06-0124	3	1	0.245897891	620	1
TCGA-06-0125	3	1	0.098691665	1448	1
TCGA-06-0126	3	2	0.042017683	211	1
TCGA-06-0128	2	3	0.190882781	691	1
TCGA-06-0129	2	3	0.340250752	1024	1
TCGA-06-0130	3	1	0.286365039	394	1
TCGA-06-0133	3	1	0.210293856	435	1
TCGA-06-0137	3	2	0.095919906	812	1
TCGA-06-0139	3	1	0.318177961	362	1
TCGA-06-0140	3	1	0.232869772	6	1
TCGA-06-0141	3	1	0.305139709	313	1
TCGA-06-0142	2	3	0.058313435	67	1
TCGA-06-0143	3	1	0.204391531	357	1
TCGA-06-0145	3	1	0.101486342	71	1
TCGA-06-0147	3	1	0.197266227	541	1
TCGA-06-0155	3	1	0.064804914	318	1
TCGA-06-0169	3	1	0.27377238	100	1
TCGA-06-0875	2	1	0.315485867	1322	0
TCGA-06-0876	1	3	0.077144118	1405	0
TCGA-06-0877	1	3	0.05292033	172	1
TCGA-06-0878	1	3	0.099652735	218	0
TCGA-06-0879	1	3	0.054581166	1229	1
TCGA-06-0881	3	1	0.079890518	504	1
TCGA-06-0882	1	3	0.069135793	632	1
TCGA-06-0939	1	3	0.060871185	814	1
TCGA-06-1084	3	1	0.108515338	728	1
TCGA-06-1086	3	1	0.143483588	208	1
TCGA-06-1087	2	3	0.348638709	123	1
TCGA-06-1800	3	1	0.02105263	815	1
TCGA-06-1801	2	1	0.228568153	360	1
TCGA-06-1802	1	3	0.015923004	466	1
TCGA-06-1805	1	2	-0.086963628	1031	0
TCGA-06-2557	1	3	0.123633435	33	1
TCGA-06-2558	2	1	0.286527185	380	1
TCGA-06-2559	2	1	0.201314968	150	1
TCGA-06-2561	1	3	0.074293852	537	1
TCGA-06-2562	1	3	0.071166168	382	1
TCGA-06-2563	1	3	0.081327742	932	0
TCGA-06-2564	1	3	0.078986906	181	0
TCGA-06-2565	1	3	0.101367036	506	1
TCGA-06-2566	1	3	0.053853706	182	1
TCGA-06-2567	1	3	0.108376613	133	1
TCGA-06-2569	3	2	-0.071373216	13	0
TCGA-06-2570	2	1	0.375733627	958	0
TCGA-12-0670	1	2	0.034767126	790	1
TCGA-12-0820	2	1	0.175523758	562	1
TCGA-12-0821	1	2	-0.009880505	323	1
TCGA-12-0822	1	3	0.03788937	715	1
TCGA-12-0826	1	3	0.064623664	845	1
TCGA-12-0827	1	3	0.085048982	1179	1
TCGA-12-0828	1	3	0.073620302	272	1
TCGA-12-0829	1	3	0.052600683	626	1
TCGA-12-1088	1	3	0.068929787	3881	1
TCGA-12-1089	1	2	-0.018369275	177	1
TCGA-12-1090	1	3	0.08502733	231	1
TCGA-12-1091	1	3	0.104288459	1010	1
TCGA-12-1092	1	3	0.010545433	661	1
TCGA-12-1093	3	1	0.1356276	486	1
TCGA-12-1094	1	3	0.059387732	372	1
TCGA-12-1095	1	3	0.069502872	482	1
TCGA-12-1096	3	1	0.025548593	277	1
TCGA-12-1097	1	3	0.076246013	442	1
TCGA-12-1098	1	3	0.090362464	121	1
TCGA-12-1099	2	1	0.328210687	126	1
TCGA-12-1597	2	1	0.286763332	675	1
TCGA-12-1598	1	2	-0.015193787	476	1
TCGA-12-1599	1	3	0.05812951	781	1
TCGA-12-1600	1	3	0.108700362	448	1
TCGA-12-1602	3	1	0.09409905	206	1
TCGA-12-3644	1	2	-0.058954281	1818	1
TCGA-12-3646	2	1	0.219193456	1339	1
TCGA-12-3648	1	3	0.06860229	819	1
TCGA-12-3649	1	3	0.083600742	463	1
TCGA-12-3650	1	2	-0.037285991	333	1
TCGA-12-3651	1	2	-0.074129298	386	1
TCGA-12-3652	1	3	0.078765081	1062	1
TCGA-12-3653	1	3	0.098679965	442	1
TCGA-14-0736	1	3	0.046170789	460	1
TCGA-14-0783	1	3	0.101113545	189	1
TCGA-14-0786	1	3	0.12418958	701	1
TCGA-14-0787	1	3	0.081688479	68	1
TCGA-14-0789	1	3	0.044150294	342	1
TCGA-14-0790	1	3	0.112556082	419	1
TCGA-14-0812	1	3	0.057770737	99	1
TCGA-14-0813	1	3	0.066988138	41	1
TCGA-14-0817	1	3	0.06291323	164	1
TCGA-14-0865	2	1	0.387997727	502	1
TCGA-14-0866	1	2	0.05369638	801	1
TCGA-14-0867	1	3	0.001782002	62	1
TCGA-14-0871	3	2	0.010630782	880	1
TCGA-14-1034	1	3	0.038342519	485	1
TCGA-14-1037	1	3	0.049186445	587	1
TCGA-14-1396	3	1	0.122741253	34	1
TCGA-14-1401	1	2	0.004908782	114	1
TCGA-14-1402	1	3	0.055757782	975	1
TCGA-14-1451	2	1	0.149528406	703	1
TCGA-14-1452	1	3	0.090511086	216	1
TCGA-14-1453	1	2	0.036845107	35	1
TCGA-14-1454	2	3	0.442061014	918	1
TCGA-14-1455	2	1	0.169219336	28	1
TCGA-14-1456	2	1	0.256735277	1246	0
TCGA-14-1458	2	1	0.27463062	203	1
TCGA-14-1459	1	3	0.080242451	378	1
TCGA-14-1794	1	3	0.010918703	30	1
TCGA-14-1795	2	1	0.191736743	60	1
TCGA-14-1821	2	3	0.42766439	541	1
TCGA-14-1823	1	3	0.069281578	543	1
TCGA-14-1825	2	1	0.395361039	232	1
TCGA-14-1827	1	2	0.053368986	179	1
TCGA-14-1829	1	3	0.055820577	218	0
TCGA-14-2554	1	3	0.091972127	532	1
TCGA-14-2555	1	3	-0.015259477	242	0
TCGA-14-3476	2	1	0.152627188	12	1
TCGA-14-3477	2	1	0.358840842	115	0
TCGA-14-4157	2	1	0.379028054	104	0
TCGA-15-1446	1	3	0.085606121	581	0
TCGA-15-1447	2	1	0.342715905	1618	0
TCGA-15-1449	2	1	0.347068288	404	1
TCGA-16-0846	2	1	0.108761131	119	1
TCGA-16-0848	1	3	0.014519614	535	1
TCGA-16-0849	2	1	0.222211021	793	0
TCGA-16-0850	2	3	0.390523527	498	1
TCGA-16-0861	1	3	0.042576738	131	0
TCGA-16-1045	1	3	0.054166799	883	1
TCGA-16-1047	1	3	0.097883609	139	1
TCGA-16-1055	1	3	0.058198709	313	1
TCGA-16-1056	1	2	-0.031384969	426	1
TCGA-16-1060	1	3	0.067325349	278	1
TCGA-16-1062	1	3	0.078079802	646	1
TCGA-16-1063	1	2	0.062661016	425	1
TCGA-16-1460	2	1	0.207468913	195	0
TCGA-19-0955	1	3	0.027833961	358	0
TCGA-19-0957	2	1	0.145039465	666	1
TCGA-19-0960	2	1	0.362037984	262	0
TCGA-19-0962	1	3	0.060454846	20	1
TCGA-19-0963	2	1	0.184980372	434	1
TCGA-19-0964	1	3	0.081355098	103	0
TCGA-19-1385	3	1	0.002026148	327	1
TCGA-19-1386	1	3	0.091396038	276	1
TCGA-19-1387	2	1	0.129455775	181	0
TCGA-19-1388	1	2	0.008844255	394	1
TCGA-19-1389	1	3	-0.006187254	141	1
TCGA-19-1390	2	3	0.397345525	772	1
TCGA-19-1392	2	1	0.184657121	111	1
TCGA-19-1786	1	2	0.022591043	218	0
TCGA-19-1787	1	3	0.069910289	385	1
TCGA-19-1788	2	1	0.258373655	112	1
TCGA-19-1789	1	2	0.064068015	99	1
TCGA-19-1790	1	3	0.042875762	154	1
TCGA-19-1791	1	3	0.090509468	4	0
TCGA-19-2619	1	3	0.112744405	294	0
TCGA-19-2620	1	3	0.056733774	148	1
TCGA-19-2621	1	3	0.091424941	33	1
TCGA-19-2623	1	3	0.089089162	229	0
TCGA-19-2624	2	1	0.326695958	5	1
TCGA-19-2625	1	3	0.088347013	124	1
TCGA-19-2629	2	1	0.130750801	737	1
TCGA-19-2631	1	3	0.108720721	213	1
TCGA-19-4068	1	3	0.009522845	137	0
TCGA-26-1438	1	3	0.056648999	305	0
TCGA-26-1439	1	3	0.079757924	422	1
TCGA-26-1440	1	3	0.122512525	296	0
TCGA-26-1443	1	3	0.066392417	217	0
TCGA-26-1799	1	2	-0.098172787	285	1
TCGA-27-1830	1	3	0.014074072	154	1
TCGA-27-1831	1	3	0.079572784	505	1
TCGA-27-1832	1	3	0.002728843	300	1
TCGA-27-1833	1	3	0.121009043	737	1
TCGA-27-1834	1	3	0.104780154	1233	1
TCGA-27-1835	1	3	0.122628341	648	1
TCGA-27-1836	2	1	0.163600261	914	1
TCGA-27-1837	1	2	0.014074957	427	1
TCGA-27-1838	1	3	0.061716845	350	1
TCGA-27-2518	1	3	0.061987711	753	1
TCGA-27-2519	1	3	0.091149938	316	0
TCGA-27-2521	2	1	0.392976938	316	0
TCGA-27-2523	1	2	0.059232553	489	1
TCGA-27-2524	1	2	-0.051435189	231	1
TCGA-27-2526	1	3	0.072897745	87	1
TCGA-27-2527	1	3	0.023412419	438	1
TCGA-27-2528	1	3	0.057590475	480	1
TCGA-28-1745	1	3	0.004946714	345	0
TCGA-28-1746	2	1	0.371010518	6	0
TCGA-28-1747	1	3	0.110769759	77	1
TCGA-28-1749	1	3	0.100470781	280	0
TCGA-28-1750	1	3	0.033521056	254	0
TCGA-28-1751	1	3	0.022089652	232	0
TCGA-28-1752	1	3	0.066315545	258	0
TCGA-28-1753	1	3	0.02980526	37	0
TCGA-28-1755	1	3	0.022040324	47	1
TCGA-28-1756	2	1	0.370096177	86	0
TCGA-28-1757	1	3	0.069498606	4	0
TCGA-28-1760	1	3	0.027626345	143	0
TCGA-28-2502	1	3	0.026109067	20	0
TCGA-28-2506	1	2	0.010078886	205	0
TCGA-28-2509	1	3	0.078654396	145	0
TCGA-28-2513	1	3	0.0431374	222	0
TCGA-28-2514	1	2	-0.036354554	160	0
TCGA-32-1970	1	2	0.091902269	468	1
TCGA-32-1973	2	1	0.258916271	641	1
TCGA-32-1976	2	1	0.200729719	15	1
TCGA-32-1977	1	3	0.051894001	3	0
TCGA-32-1978	1	3	0.086868146	482	1
TCGA-32-1982	3	1	0.026407409	142	1
TCGA-32-1986	3	1	0.083613671	386	1
TCGA-32-1987	1	3	0.048242461	452	1
TCGA-32-1991	1	3	0.068126353	515	1
TCGA-32-2491	3	1	0.018767016	372	1
TCGA-32-2494	1	3	0.008054777	632	1
TCGA-32-2495	1	3	0.077265937	457	1
TCGA-32-2615	1	3	0.092749716	485	1
TCGA-32-2616	1	3	0.069788018	224	1
TCGA-32-2632	1	3	0.077924811	269	1
TCGA-32-2634	2	1	0.292044592	693	0
TCGA-32-2638	1	3	0.060211895	766	1
TCGA-32-4208	2	1	0.195324953	643	0
TCGA-32-4209	1	3	0.073881932	618	1
TCGA-32-4210	2	1	0.251167279	113	1
TCGA-32-4211	1	2	0.039882436	383	1
TCGA-32-4213	1	3	0.05234016	604	0
TCGA-32-4719	1	3	0.088171338	330	1
TCGA-41-2571	2	1	0.303618396	26	1
TCGA-41-2572	1	3	-0.012946481	406	1
TCGA-41-2573	2	1	0.301939515	272	0
TCGA-41-2575	1	2	-0.033978411	290	1
TCGA-41-3392	1	3	0.110591338	30	1
TCGA-41-3393	1	3	0.072852968	135	1
TCGA-41-3915	1	3	0.063849684	360	1
TCGA-41-4097	1	3	0.063106502	6	1
