# Supplementary material for: Identifying Cancer Subtypes from miRNA-TF-mRNA Regulatory Networks and Expression Data
Source: PLoS One. 2016 Apr 1;11(4):e0152792. doi: 10.1371/journal.pone.0152792 (PMC4818025; doi:10.1371/journal.pone.0152792)
Supplement: S6 File — (CSV) [file pone.0152792.s006.csv]

Common	Subtype1_special	Subtype2_special	Subtype3_special	Subtype4_special	Subtype5_special
MATN2	RBMS1	PDZRN3	CCDC170	PVRL2	RASIP1
TSLP	NECAB3	EOGT	NOSTRIN	NACC1	MICAL2
DMD	RNF145	SPG20	FAM47E	CHPF	CHST2
MIR99AHG	P4HTM	SNRNP25	TUBA1C	TGFB3	ARAP3
PROS1	SERPING1	OSBPL1A	CRY2	NUDT16L1	LMO2
ADAMTS5	LIX1L	TMEM133	SCUBE2	TRIM11	ETS2
CYYR1	QKI	TIMM17B	DACH1	PIGQ	HN1L
TGFBR2	MYL9	RNF212	CYP2A6	GBE1	SHANK3
CACHD1	NR2F1-AS1	MEF2C	CAB39L	PPP2R1B	PLCG2
MME	CCND2	GPRASP2	ARRB1	TMEM170B	FAM43A
LMOD1	PRKD3	KIF22	MYRIP	FBXL19	SULF1
SYN2	PKIA	NFIX	TPRG1	ZNF668	LOC100190939
FIGF	UBE2E3	HGH1	HCAR1	PDP2	CDH11
ITM2A	ZFP36L2	FGD4	PGR	TRAF2	NLRP1
SSPN	AGPAT4	SHROOM4	C4orf32	DIAPH2	LPIN1
TMEM220	GLIPR2	LAMC1	CFAP69	KDM4B	GRK5
FOXO1	MRVI1	ABHD11	ACOX2	C3orf36	RASL12
ABCA10	CSRP2	TSEN54	CTPS1	CFB	CHST7
HOXA4	LATS2	MBNL2	RGS22	AK3___AK4	POLR3K
SPRY2	EPS8	ANO6	ACADSB	EPB41L4B	LCAT
ALDH1A2	IL1R1	GNG12	STMN1	SPINT2	ACSS2
CAV1	CALD1	MPDZ	CENPN	SPDEF	RAB31
KLHL29	GLT8D2	ZNF106	ERBB4	SDSL	KLHL21
PPP1R12B	RAB3A	ZNF608	PPP1R14B	NKD2	MAFF
SDPR	RNF144A	TUB	DNALI1	LRWD1	WNT6
APCDD1	CLTCL1	ARHGEF28	STK32B	EVL	LOC144571
METTL7A	EYA2	STRA13	HNMT	EPS8L1	BIN1
PPAP2B	TIMP2	LEPROT	ITPR1	F2RL2	CLEC14A
FMO2	GRID1	SORBS2	GPD1L	TRPM4	SOX8
SYNM	C1R	EMC9	C16orf45	CLEC11A	ENTPD7
CAV2	SCPEP1	RAG1	MAPT	PSD	WIF1
IL33	NUDT11	MAGI1	ADIRF	PPM1L	TIMELESS
ADAM33	TCF4	RPUSD1	TBC1D9	DPEP1	FLT4
SRPX	TAGLN	ARHGAP42	CLSTN2	FLYWCH2	KCNJ8
VIT	PCDHB7	TEAD1	AFF3	GSDMD	TCN2
MYH11	DPYSL3	REV3L	LMNB2	FGD3	COL12A1
CCDC64	CYP27C1	PPL	ABCC6	MICALL2	ARHGAP5-AS1
LOC134466	PAPLN	FAM129A	BMP4	TSTD1	TCF15
C2orf40	FYN	ZNF660	PHYHD1	CACNB3	CAPN3
SH3BGRL2	ENO2	NRP1	ANKRD30A	KRT19	MFNG
CDC14B	FAM20A	MXD3	LOC284276	MC1R	ECT2
SEMA3D	ANKS6	CPXM2	HMGA1	WDR90	STAT5A
TACR1	SLFN11	GUCY1A3	SLC7A2	IER3	SPNS2
MAMDC2	ETS1	MYCBP2	HOXD8	ME1	EZR
LRRTM2	KLC2	CYP7B1	RGAG4	IQCD	NRIP2
CORO2B	DAB2	MRPL12	ALYREF	PKP3	C22orf23
RERGL	FMO1	PTCHD4	GFRA1	AGR2	AMY2B
LRRC2	HIST2H4A	DNASE1	CYP4B1	AP1M2	NES
STXBP6	PCDHB15	SAC3D1	MROH8	CLDN7	PKDCC
FXYD1	PTGDR	FAM135A	RPH3AL	E4F1	CYGB
ITPRIPL1	NUCB2	PAM16	AR	ELOVL3	KIF17
S100B	HIST2H2BE	MIEN1	GLIPR1L2	ADAMTSL2	ECHDC1
LDB2	HOXA1	PKDREJ	LOC100190938	DEF6	LRRC4B
IGSF10	ARHGAP24	IL6R	BPIFB2	RAMP1	GDPD5
C2orf88	CSGALNACT1	RDH16	VIPR1	NPR3	DOPEY2
ARHGAP20	GLI2	ITGB3	ACER2	TMC4	AVPI1
KL	KLF6	SUV420H2	TMEM232	TELO2	AMT
ISM1	PDCD1LG2	PLCE1	BCL2	ZNF497	RASD1
NKAPL	GAREM	C11orf63	LIN7A	CCDC157	DHRS3
PGM5	RNF217	PTPRG	ALDH6A1	MDK	FABP7
RECK	FGD5	LIMCH1	ADAMTS15	KLF16	KCNC4
CD300LG	CPLX1	RAC3	CFAP70	CISH	TEF
TFPI	MRPS30	NAV2	LIMA1	PLEKHN1	SLC39A11
PLSCR4	GPR126	ZBTB20	ADRA2A	BBC3	MAP3K8
TNS1	AIM1	ACKR2___ACKR4	EFCC1	ZFPM1	RILP
HIF3A	SKAP2	FER	CHEK1	MEIS3	SOX10
CEP112	C1S	ZNF471	KCND3	FZD2	MXRA5
ITIH5	PCDHB12	MYO9A	DDO	C2orf81	IFFO2
SSTR1	SERPINF1	FILIP1	POLN	PRSS22	DLK2
ADH1C	GAS7	UQCC3	HEPACAM2	PRKCZ	SLC2A10
HLF	CSTA	ZNF667	FMO5	GALNT13	PYROXD2
RYR3	CD200	ZNF662	SYBU	GPATCH11	MYH3
SLC17A7	LTBP2	Mar-08	LOC283174	SYNE4	ALS2CL
GIPC2	IL18R1	ARL10	RAMP2	EMILIN1	SIAH2
SCN4B	CYS1	ABO	PER2	RGS14	TNFSF4
FAM107A	MDFIC	ZNF699	CAPS2	EVA1B	GOLM1
CRYBG3	PRKX	SYCE2	CCDC150	ZNF703	GIMAP1
GNAL	SNAI2	LPP	CPB1	CAMSAP3	RALGPS2
ABCA6	PRRX1	PPFIA3	EPB41L4A	REEP6	PDZD4
TACC1	SLC22A18	RASSF3	TPSG1	PARP10	AIFM2
LEPR	LOC100134259	OSMR	C1orf115	SERINC2	MAL2
TPO	GEM	NTHL1	ABCC8	CSDC2	IL6
CD36	RRAS2		IQUB	TMEM121	PPP1R15A
ENPP2	CFH		FAM198B	PTRH1	SLC16A11
SH3D19	SPON1		PPP1R3C	RAB25	NDUFAF6
TMEM35	EML2		COL4A6	RAB11FIP4	EDN3
RBMS3	DTX4		SLC40A1	LY6H	RUNX2
TSPAN7	IRF4		PLIN5	PRRG2	EVA1C
MYLK	PRICKLE1		LONRF2	APOBR	ADRA2B
FGF1	MAMLD1		SPATA6L	DRD4	ADM5
TSHZ2	NAP1L3		SLC26A3	TLE6	CSRNP1
ALDH1A1	ZFP37		CITED1	SLC35F1	OLFML2B
MEOX2	SREBF1		PTPRT	PAX9	SMYD3
PLP1	RIBC1		HSPA12A	GALNT6	WNT10B
CHL1	LETM2		GALNT16	PRSS8	MMP14
HAGHL	NFIL3		NXPH3	C1orf35	MTMR9LP
TMEM246	ADTRP		ANKRD30B	PERM1	RHOQ
MAB21L1	NXN		ABRACL	KLHL17	SLC25A34
PALM2-AKAP2	PLCL2		C1orf64	PYCARD	HSF2BP
PALMD	PPARGC1B		KLHDC7A	C19orf26	DMTN
CLDN11	PNMA6A		GPER1	KIAA0754	PCDH17
CELF2	SHOX2		TTC36	IRX5	DMRT3
COL25A1	GATA6		LDHD	SUSD3	HSD17B7
WSCD2	HIST1H2BE		ABAT	CBLC	THBS2
RGS6	HIST1H2BC		HSPB8	EDN2	GPR160
TXNIP	DOK5		PTPRN2	C3orf52	LOC100302650
BMX	MMP2		LOC441204	EPHA7	GNG7
PAMR1	OLFM2		BTG2	SEC14L5	MBOAT2
SMAD9	ABHD17C		KIAA1683	TUBB8	SSX2IP
TNXB	PARD6A		CYP2B7P	MMP3	ACADS
PCDHGA3	BHLHE22		CDON	TNFRSF6B	STAC2
ABCA9	BMPR1B		LRP1B	ERBB2	PRX
SCN2B	GALNT12		HOMER3	C4A	B3GAT1
FAM13A	STAT4		AMIGO2	FXYD3	ATP8A1
SEPP1	HUNK		PALM	KLHL35	MSI2
PCDH18	KLF8		ZMAT1	F7	FADS3
GGTA1P	C7orf31		RAB30	CACNG4	ADAMTS6
LPHN3	GPNMB		C14orf132	ESPN	ID1
HOXA7	TNFAIP8		GGH	FOLH1	GPR141
NRN1	IL18RAP		ULBP1	OVOL2	CERS6
HOXA5	TEAD2		GRPR	PLEK2	EGFL7
NR3C2	NHS		NEK10	CCDC64B	FLVCR1
APOD	KLRB1		NBEA	SLC52A3	JUN
SHE	PCP4L1		DYNLRB2	TMEM125	LOC401052
HIST1H2AM	FBLN2		KIAA1524	FAM110C	NR4A1
RUNX1T1	CLEC2B		SEMA3C	OAZ3	ECHDC3
SCN3A	HIST1H2AC		TMEM150C	HES4	CDKN2C
FGF7	PPAPDC3		IRS1	TNFRSF4	FAM13A-AS1
SCN11A	FBLN1		CPE	NAT1	CCAR2___BRINP1
SLC22A3	SLC35G1		EFCAB6	SAMD11	CFP
FREM1	ATP2A3		LRRK2	FOXD4	KLHL14
C10orf128	HIST1H1C		ATAD3A	CNKSR1	CCDC136
PAFAH1B3	LGALS3		LRP8	CRABP2	ST6GAL2
RELN	EMX2		CYP4F29P	ADAT3	CSMD2
FAT4	EHHADH		ABHD1	CENPP	COL4A3
SCARA5	PPP1R1B		EGR3	ZNF837	GABRP
MMP11	SLFN12L		INPP4B	PODNL1	SPTB
GNG11	HEXIM2		CENPW	DDIT4L	OXER1
HSPB2	GLIS1		SERPINA5	BSPRY	SERPINF2
SVEP1	KLRD1		C10orf82	CEP131	IL17D
LRRN4CL	SAMD15		PRTG	ARHGAP8	AEBP1
PDE2A	FAM65B		RCOR2	SFRP2	FOLR2
CCL14	ATP11B		DSCC1	SPINT1	MIA
FAM13C	ZCCHC11		SEMA3E	SRCIN1	PHGDH
FHL1	RNF208		SH2B2	GOLT1A	MYC
LIFR	PDPN		CHAF1B	RARRES3	RADIL
UBE2S	ZC4H2		RANBP3L	MMEL1	SHROOM2
LOC728264	SGK1		CHAC1	ADORA2A	SLPI
GSN	CYFIP2		CLIC6	STAP2	KIF24
TF	GXYLT2		KCNMA1	PDCD1	COLEC11
HYAL1	SLC39A6		SIGLEC17P	PACSIN3	FANCD2
SYNPO2	PCDHB5		IL6ST	FAAH2	CHST9
ABCA8	GVINP1		PLK4	LMTK3	MCTP2
TLN2	PLIN2		TAP1	DOHH	SLCO4A1
MASP1	PRKCQ		GLRB	TMEM132E	FNDC1
CD34	RARRES1		SLC7A4	FBN2	PIK3C2G
ADRB2	KCNE4		PPP1R36	PRR22	PRG2
DNASE1L3	GPR110		GINS4	ERBB3
COL6A6	FIBIN		CMYA5	DNAJC22
MICU3	LOC400759		PKD1L1	PROM2
CCDC178	PPFIA2		HMGCS2	TCEAL6
SORBS1	SGMS2		UGT2B15	SH2D3A
CHRDL1	FAM222A		GPR19	FOXS1
AKAP12	SLFN5		DSCAML1	PLA2G10
PVRL3	ZNF831		SOWAHA	HS3ST3A1
ANKRD53	ARL4C		SLC6A9	FHAD1
LOC286367	BNC2		IQGAP2	CLDN3
GABRD	IL7		MT1A	SCG2
TENM1	SLC24A3		PTK7	SOWAHD
CCDC36	TBX5		CDCA7	ZNF469
TLCD1	CTSK		NFIA	PVRL4
MEOX1	RASGEF1B		CDC7	CACNG1
FOXP2	NKAIN1		SYT9	C1orf220
FABP4	RARRES2		EFNA4	SYTL1
CDKN1C	MYCBPAP		AK5	NOXA1
GRM8	MAGEL2		HPGDS	NAPSB
PDK4	KCNJ12		CT62	JOSD2
PTGFR	BMP7		SMOC2	ILDR1
RASSF9	PCDHB6		THSD4	PLEKHD1
CCDC78	SPTBN4		MUC6	MYB
PID1	AKR1E2		LOC100188947	CARD14
HOXA2	PLEKHF1		RPL39L	UGT8
CAPN11	DUOX2		PWARSN	PLD4
PACSIN1	KIF19		NEGR1	EPHA1
LPL	PYHIN1		VIPR2	CASKIN1
EBF3	CD96		DNAH7	WNT7B
EBF1	SLC27A2		DNMT3B	LOC645431
TMEM255A	CAPN5		CYP4F22	LMX1B
CXCL2	IGDCC4		IL20RA	FAM159A
HOXA9	DDX26B		ULBP2	AMZ1
CLMP	DIRC3		RERG	CPNE7
ANGPTL1	BTBD11		ZNF385B	PRR5-ARHGAP8
ADH1B	WNT3		AXIN2	ELMO3
BTNL9	LOX		CHAD	C5orf49
RBP7	C16orf54		ISLR2	PP14571
SV2B	AKR7A3		SLC14A1	TRIM46
GDF10	MAP7		PDZK1	LRG1
IBSP	ISLR		PLA2G16	TUBA3E
RNF150	MAL		PLAT	P2RY2
CPEB1	IGJ		ZSWIM5	GPR143
PLEKHH2	GLI1		IGDCC3	LTB
RHPN1	TAF4B		KIAA1324L	SLC4A8
EDNRB	PRF1		MEX3A	CHST1
TMEM100	WNT5B		CYP4X1	NEFH
F10	DIO3		AK7	SUCNR1
AOC3	CR1		IGSF9B	SCNN1A
MYCT1	CD1C		OLFM1	LRRC26
MT1M	FCRL6		HDC	PCSK9
OGN	CD79B		UGT2B11	P2RY11
HSPB6	TOX		CBLN4	MMP17
INMT	CCDC8		CST9	COL13A1
SAA1	ASIC3		ZNF154	TPGS1
WDR62	TDRD9		C1orf168	ZNF354C
DST	HRH1		WT1	APOE
ESM1	CD40LG		TM7SF2	SLC38A3
ATOH8	GFPT2		CASC1	SERPINE1
AOX1	CFAP53		ALB	KDF1
TK1	GRAP2		OTX1	LRRN2
PDZD2	HEPH		GPR84	EME2
FAM162B	PCDHB16		HIST1H2BJ	CST6
KIT	TDRP		MCOLN2	BNIPL
CKMT2	CHRFAM7A		SCUBE1	ANKRD22
SEMA3A	DKK3		SERPINA11	ELAVL2
GALNT15	HEY2		SLC2A1	HLA-DQB1
AKAP2	PNMA3		GSTM2	ATP2C2
ANK2	S100A4		NPC1L1	CGN
NEK2	CACNA1G		GATA2	BRICD5
WASF3	SCD5		GSTM3	LYPD3
PKMYT1	CCDC183		HIST1H2BK	ADAMTS4
NECAB1	CEACAM5		SGCD	CCDC74A
KCNA6	GRAMD3		TAT	CARD11
CADM3	GSTP1		GRIK3	SARDH
GSTM5	ZNF883		CMBL	SLC23A1
NR3C1	NNMT		LYPD6	PTPLB
LGI4	PTGER2		SGSM1	C2orf27A
XPNPEP2	EMILIN2		SMC1B	FBXL16
ABI3BP	PLCB4		RHBDL2	SH3D21
DPT	ZNF98		CYP4Z2P	OVOL1
GHR	ETV1		MS4A2	ESRP1
NAALAD2	PRRT2		FGF14	SLC17A9
RSPO3	MAP2K6		UBXN10	DNAAF1
GPIHBP1	CTGF		CDKL2	TAS1R3
CCDC69	DUOXA1		SCGB1D2	C15orf48
SOD3	PCDHB3		GREB1	BRSK1
DMGDH	LBP		MMP9	RGS1
PELI2	SERPINI1		TENM2	MAP4K1
GPAM	STEAP1		CBLN1	CXCR3
PCDHGB7	LOC84856		RTN4R	CD22
FZD4	KIAA1755		NPY1R	PRLR
D4S234E	SLC15A2		ST14	LOC606724
BMPER	VSNL1		AGMAT	TNNT1
GPX3	ANPEP		TFPI2	CCDC74B
MLPH	NUGGC		NME5	CLDN4
PRIMA1	BST1		TPPP3	GDF15
ECM2	KCNA3		NRK	WFIKKN1
FOXM1	VASH2		CACNB4	EMX1
TMEM132C	PAPPA		GAL	CHRD
UBE2C	GPR55		MPP7	APOC2
KIF4A	MTCL1		SORCS1	IL24
ANGPT1	MANEAL		SYTL5	PTPRN
CNN1	CRHR1		SERPINA6	ARMC3
RECQL4	SMO		VSIG2	LIME1
GNG2	KCNJ15		ANO2	INPP5J
PBK	SLC1A2		TCEAL5	TBC1D10C
EMX2OS	DSC2		TP53AIP1	EPCAM
FAXDC2	P2RX1		IPW	PMAIP1
NUF2	LAX1		NRXN3	CCL17
PDGFD	KIAA1467		COLEC12	CCL8
CNTFR	SLC16A6		SOX11	TUBA3D
TPX2	VCAM1		RBM24	PTPRCAP
TMTC1	PPP1R14C		LOC440925	SPOCD1
HMMR			MAATS1	AMH
NPR1			ERICH3	XG
PYCR1			SLC13A2	SERPINA3
NUP210			ARHGAP11B	FUT2
PQLC2L			SCGB2A2	NIPAL1
GPR116			SEMA7A	TTBK1
HJURP			NCAM2	PAX2
FBXO43			RALGAPA2	TSPAN10
UBE2T			TP63	KIF12
GPR146			CAPN8	RGPD5
PAQR4			XRCC2	PI15
PYGM			CYP4Z1	CCDC151
KIAA0101			HPDL	MMP10
KIF18B			NXNL2	CELSR3
SLIT3			P2RY6	RGS4
TNNT3			PIP	SMPDL3B
PLIN4			PGLYRP2	LINGO1
TBX15			INHBB	HRASLS2
CDC25C			SLC2A6	KCNH1
C16orf59			SIDT1	CCR7
CAT			CA9
AURKA			SLC18A2
ASPA			UNC13D
IGFBP6			SNORD116-4
MYOCD			C1orf106
CCNB1			PRKG1
PRC1			SLC11A1
SPAG5			CCL20
GCOM1			GPX2
GPR133			CPA3
NDC80			CYP27B1
LOC339524			IGSF1
BIRC5			PPFIA4
GFRA2			FADS2
DMRT2			TMEM26
CDCA8			CRB2
AKR1C1			COL17A1
PLK1			LINC00472
PPARG			GP2
ST6GALNAC3			WDR17
PLIN1			RUFY4
KIFC1			TMC5
HES6			CXCL11
TROAP			TREM1
CDCA3			LOC284233
SPC25			LOC728606
CES1			ANKK1
ZWINT			GRIK5
NUSAP1			DPY19L2P4
SCN9A			ZIC1
CTXN1			LRFN1
CENPM			CYP21A2
SCN4A			CDH12
EFEMP1			XIRP1
CCDC3			EGOT
PRR19			SPAG17
PPP1R1A			SNORD116-28
LRRN3			ZSCAN23
MYOM1			APBA2
KLF4			BRIP1
NCAM1			TMEM158
CKS2			HMGCLL1
ZBTB16			ST8SIA6
FHL5			IGF2BP3
BMP8A			PCDHA3
NIPSNAP3B			BCAS1
SAA2			GSDMC
KLHL13			MUM1L1
MMRN1			SYNPO2L
GFAP			CHRNA5
SCN2A			KCNK5
SEMA3G			PRAME
PTTG1			WISP2
CPS1			PRSS27
AKAP6			ARC
SAMD14			NXPH4
PCDHGB6			KCNJ3
FGF2			LAMP3
DOCK11			PTN
GPRIN1			DGCR5
ATP1A2			ENPP3
ALDH1L1			MPV17L
KCNE1			NIPAL4
NEIL3			FAM171A2
TOP2A			SLC7A11
PDE1C			MAST1
ASF1B			XIST
GTSE1			LAG3
CDK1			PRR11
GPD1			DCDC2
PLCXD3			CBS
EPR1			LAD1
RDM1			ATP1A4
CEP55			PCSK1N
IQGAP3			KCNG1
RRM2			HOXB13
E2F1			HPGD
NNAT			MSX2
ITGA7			CFAP43
CDO1			MLLT11
LINC00341			FOXD1
ADIPOQ			PCDHGB5
SKA1			EPHA3
CRHBP			LOC399815
DTX1			SIM2
LYVE1			ADAMTSL3
DBNDD1			C5orf46
SPC24			SLAMF8
GPC3			DUSP9
SLC2A4			STC2
PROX1			OSM
DENND2A			HOTAIR
DDR2			PRG4
SGK2			BAIAP2L2
CTTNBP2			SPESP1
ACACB			PIGR
SIK2			MGC45800
CPED1			ZBED2
SYNE3			ADAM22
BHMT2			MMP12
CDKN3			ARL9
MEDAG			APOBEC3A
CASQ2
ABCD2
PREX2
AQP7
PLAC9
MOCS1
CCNB2
CDCA5
LIPE
CKAP2L
TDO2
KIF20A
ABCC9
MELK
KIF2C
PDE11A
CRTAC1
RBP4
CLEC3B
SLC19A3
GINS2
PLXNA4
CDC20
CA3
CCBE1
CENPA
SLC16A7
NCAPG
C1QTNF7
DLGAP5
BUB1
TUSC5
AKR1C2
FAM64A
TGFBR3
NMUR1
UHRF1
AKR1C3
CDC45
GYG2
CNIH2
ASPM
BUB1B
PCOLCE2
COL10A1
SLC16A3
ACSM5
CIDEC
ADHFE1
CENPF
PPEF1
G0S2
RAD54L
CLIC5
HSD17B6
HAS3
KLHL31
DEPDC1
AURKB
KLF15
ESCO2
DEPDC1B
FAM83H
SLC26A4
AQPEP
AGAP11
KCNIP2
DES
TMEM47
HCAR2
CCDC85A
P2RY12
SBK1
PI16
OIP5
RDH5
ANKRD29
CEMIP
ACSL1
MKI67
